# Supplementary material for: Identification of the Nerve-Cancer Cross-Talk-Related Prognostic Gene Model in Head and Neck Squamous Cell Carcinoma
Source: Front Oncol. 2021 Nov 29;11:788671. doi: 10.3389/fonc.2021.788671 (PMC8666427; doi:10.3389/fonc.2021.788671)
Supplement: Supplementary file 1 [file Table_1.xlsx]

## Sheet: Table S1 TCGA-HNSC.GDC_phenotyp
submitter_id.samples	additional_pharmaceutical_therapy	additional_radiation_therapy	additional_surgery_locoregional_procedure	additional_surgery_metastatic_procedure	age_at_initial_pathologic_diagnosis	amount_of_alcohol_consumption_per_day	batch_number	bcr	bcr_followup_barcode	bcr_followup_uuid	submitter_id	clinical_M	clinical_N	clinical_T	clinical_stage	day_of_dcc_upload	day_of_form_completion	days_to_additional_surgery_locoregional_procedure	days_to_additional_surgery_metastatic_procedure	days_to_completion_of_curative_tx	days_to_initial_pathologic_diagnosis	days_to_new_tumor_event_after_initial_treatment	disease_after_curative_tx	egfr_amplication_status	file_uuid	followup_case_report_form_submission_reason	followup_treatment_success	frequency_of_alcohol_consumption	history_of_neoadjuvant_treatment	hpv_status_by_ish_testing	hpv_status_by_p16_testing	informed_consent_verified	laterality	lost_follow_up	lymph_node_examined_count	lymphnode_dissection_method_left	lymphnode_dissection_method_right	lymphnode_neck_dissection	lymphovascular_invasion_present	margin_status	method_of_curative_tx	month_of_dcc_upload	month_of_form_completion	neoplasm_histologic_grade	new_neoplasm_event_occurrence_anatomic_site	new_neoplasm_occurrence_anatomic_site_text	new_tumor_event_after_initial_treatment	number_of_lymphnodes_positive_by_he	number_of_lymphnodes_positive_by_ihc
TCGA-DQ-5631-01A	YES	YES		NO	52	1	145.84.0	Nationwide Children's Hospital	TCGA-DQ-5631-F10177	344e4283-d164-4ba0-b778-578d6a01162b	TCGA-DQ-5631	M0	N2b	T3	Stage IVA	22	22				0	447			4423570E-83BB-45F3-8715-3144FA445781		Persistent Disease	0	No			YES	Left		20	Functional (Limited) Neck Dissection		YES	YES	Negative		12	3	G3	Distant Metastasis	Lung	YES	1
TCGA-BA-7269-01A					61	2	164.84.0	Nationwide Children's Hospital	TCGA-BA-7269-F70239	E852CDCE-CD54-4BFC-B670-261EF8ACD856	TCGA-BA-7269	M0	N1	T2	Stage III	22	2				0				15D47907-7054-4A5A-AB5D-A4A4A05D2634	Scheduled Follow-up Submission	Complete Remission/Response	7	No			YES	Right	NO	17		Functional (Limited) Neck Dissection	YES	NO	Negative		12	2	G1				1
TCGA-BA-A4IH-01A					57	4	273.58.0	Nationwide Children's Hospital	TCGA-BA-A4IH-F57559	7352D942-0A4D-4FCC-A4AF-579CA080C50B	TCGA-BA-A4IH	M0	N2b	T2	Stage IVA	22	17			136	0		NO		72C7D06D-E0B7-4F41-8A08-38887B60602F	Scheduled Follow-up Submission	Complete Remission/Response	7	No	Positive	Positive	YES	Right	NO	39		Functional (Limited) Neck Dissection	YES	YES	Close	Concurrent Chemotherapy	12	3	G3				2
TCGA-CV-6954-01A					59	3	151.75.0	Nationwide Children's Hospital	TCGA-CV-6954-F45240	4B931057-DD36-4982-9EF5-639E8C0798CA	TCGA-CV-6954	M0	N1	T4a	Stage IVA	22	10				0				51C75BF0-D001-42D7-B5D8-9CB122C4ADB1	Scheduled Follow-up Submission	Complete Remission/Response	7	No			YES		NO	22	Functional (Limited) Neck Dissection	Functional (Limited) Neck Dissection	YES	NO	Negative		12	7	G2				0	0
TCGA-CV-6954-11A					59	3	151.75.0	Nationwide Children's Hospital	TCGA-CV-6954-F45240	4B931057-DD36-4982-9EF5-639E8C0798CA	TCGA-CV-6954	M0	N1	T4a	Stage IVA	22	10				0				51C75BF0-D001-42D7-B5D8-9CB122C4ADB1	Scheduled Follow-up Submission	Complete Remission/Response	7	No			YES		NO	22	Functional (Limited) Neck Dissection	Functional (Limited) Neck Dissection	YES	NO	Negative		12	7	G2				0	0
TCGA-CN-4740-01A	YES	NO	NO	NO	79	4	54.89.0	Nationwide Children's Hospital	TCGA-CN-4740-F10987	094a615c-bcde-4c93-8b62-c37ddb2b387a	TCGA-CN-4740	M0	N0	T4a	Stage IVA	22	2				0	720			8658B745-6EDF-4838-BF9A-11BFF624F793		Progressive Disease		No			YES			26		Functional (Limited) Neck Dissection	YES	NO	Negative		12	5	G2	Oral Cavity	RETROMOLAR TRIGONE	YES	0	0
TCGA-CV-A6JD-01A					82		318.55.0	Nationwide Children's Hospital	TCGA-CV-A6JD-F59880	2769E9EF-04DB-4024-A92E-F325F46F8D66	TCGA-CV-A6JD	M0	N0	T4a	Stage IVA	22	29				0				7D33A557-68F7-40CB-83EA-63185BBAA5F0	Scheduled Follow-up Submission	Complete Remission/Response		No			YES		NO	23		Functional (Limited) Neck Dissection	YES		Negative		12	5	G3				0	0
TCGA-CQ-7069-01A					77	0	241.67.0	Nationwide Children's Hospital	TCGA-CQ-7069-F49156	A7A3A261-FF7A-4D25-AE57-B0EB14B1B8FB	TCGA-CQ-7069	M0	N0	T2	Stage II	22	26			82	0		NO		694784D5-24FA-4C98-A3E9-22F2F8E5C1E2	Scheduled Follow-up Submission	Complete Remission/Response	0	No			YES	Left	NO	28	Modified Radical Neck Dissection		YES	NO	Negative	Surgery	12	9	G2				0	0
TCGA-CV-A45O-01A					57		260.56.0	Nationwide Children's Hospital	TCGA-CV-A45O-F47185	C37CBCCB-E53C-4DE7-AAEA-6318603E1DF4	TCGA-CV-A45O	M0	N0	T3	Stage III	22	22				0				25527AF4-6051-47FF-AB11-0DE162515A28	Scheduled Follow-up Submission			No			YES			14	Functional (Limited) Neck Dissection		YES		Negative		12	8	G2				0	0
TCGA-HD-8224-01A					63	5	241.67.0	Nationwide Children's Hospital	TCGA-HD-8224-F48784	10F2474F-C3FD-4831-AC97-BFC2E927182B	TCGA-HD-8224	M0	N0	T3	Stage III	22	20			147	0		YES		20A5F8E1-9D2B-4AF1-A7E6-F7FB66DA9330	Scheduled Follow-up Submission	Progressive Disease	7	No		Negative	YES	Midline	NO	57	Radical Neck Dissection	Radical Neck Dissection	YES	YES	Positive	Surgery	12	9	G3				0	23
TCGA-CV-5430-01A	YES	NO	NO	YES	61		107.82.0	Nationwide Children's Hospital	TCGA-CV-5430-F18213	619138ac-7264-4b2b-bc26-c52e87aa8769	TCGA-CV-5430	M0	N2b	T4a	Stage IVA	22	12		1797		0	783			8C56F619-CA60-4AD1-B0A4-5A10D43413C9	Scheduled Follow-up Submission	Complete Remission/Response		No			YES			9	Functional (Limited) Neck Dissection	Functional (Limited) Neck Dissection	YES	NO	Negative		12	10	G3	Distant Metastasis	Lung	YES	2	0
TCGA-CV-5430-11B	YES	NO	NO	YES	61		107.82.0	Nationwide Children's Hospital	TCGA-CV-5430-F18213	619138ac-7264-4b2b-bc26-c52e87aa8769	TCGA-CV-5430	M0	N2b	T4a	Stage IVA	22	12		1797		0	783			8C56F619-CA60-4AD1-B0A4-5A10D43413C9	Scheduled Follow-up Submission	Complete Remission/Response		No			YES			9	Functional (Limited) Neck Dissection	Functional (Limited) Neck Dissection	YES	NO	Negative		12	10	G3	Distant Metastasis	Lung	YES	2	0
TCGA-CV-6436-01A					62		107.82.0	Nationwide Children's Hospital	TCGA-CV-6436-F41291	A6B2CEF4-4059-43BF-AE84-BA7B07D46DC4	TCGA-CV-6436	M0	N0	T3	Stage III	22	14				0				5326364A-AEC1-4A2B-ADE9-E554C64C485F	Scheduled Follow-up Submission			No			YES	Left	NO	40	Functional (Limited) Neck Dissection	Functional (Limited) Neck Dissection	YES	NO	Negative		12	3	G1				0	0
TCGA-CV-6436-11A					62		107.82.0	Nationwide Children's Hospital	TCGA-CV-6436-F41291	A6B2CEF4-4059-43BF-AE84-BA7B07D46DC4	TCGA-CV-6436	M0	N0	T3	Stage III	22	14				0				5326364A-AEC1-4A2B-ADE9-E554C64C485F	Scheduled Follow-up Submission			No			YES	Left	NO	40	Functional (Limited) Neck Dissection	Functional (Limited) Neck Dissection	YES	NO	Negative		12	3	G1				0	0
TCGA-CR-7364-01A					66		164.84.0	Nationwide Children's Hospital	TCGA-CR-7364-F21954	14d5f599-612e-4cb6-933e-0d1cebff077a	TCGA-CR-7364	M0	N0	T3	Stage III	22	22				0				6F7DB88B-8EEE-4F9E-9AD8-B24560C75815	Scheduled Follow-up Submission			No			YES			36	Modified Radical Neck Dissection	Modified Radical Neck Dissection	YES		Negative		12	2	G2			NO	0
TCGA-CV-7407-01A					67		188.78.0	Nationwide Children's Hospital			TCGA-CV-7407	M0	N0	T2	Stage II	22					0				D58A7277-7ED2-4297-888A-0CFD738F3992				No			YES	Right					NO		Negative		12		G2
TCGA-QK-A8ZB-01A					68	0	403.37.0	Nationwide Children's Hospital	TCGA-QK-A8ZB-F67698	03BB41C0-FB81-42FC-9DF1-B86E763C1EE4	TCGA-QK-A8ZB	M0	N0	T4a	Stage IVA	22	9			95	0		NO		E2E903BC-AE0C-4244-B29B-2115FE7DE149	Scheduled Follow-up Submission	Complete Remission/Response	0	No			YES	Left	NO	81	Modified Radical Neck Dissection	Modified Radical Neck Dissection	YES	NO	Negative	Radiation	12	11	G2				0	0
TCGA-CV-7433-01A					49		190.78.0	Nationwide Children's Hospital	TCGA-CV-7433-F36102	A8314563-5120-4AC7-8CFF-A42B7FFEF0F3	TCGA-CV-7433	M0	N1	T4a	Stage IVA	22	21				0				5B222926-8459-442D-90C7-21E45BA257EE	Scheduled Follow-up Submission	Progressive Disease		No			YES	Right	NO	43	Functional (Limited) Neck Dissection	Modified Radical Neck Dissection	YES		Negative		12	9	G3				4
TCGA-CN-4729-01A					73	3	54.89.0	Nationwide Children's Hospital	TCGA-CN-4729-F36090	C20D14B6-388D-42AC-A63C-972FFE6C8CB0	TCGA-CN-4729	M0	N0	T4a	Stage IVA	22	18			55	0		NO		600FB3C2-8431-4842-99BF-32FEED8823B3	Scheduled Follow-up Submission	Complete Remission/Response	7	No			YES		YES	24	Functional (Limited) Neck Dissection		YES	YES	Negative	Surgery	12	10	G2				1	0
TCGA-CR-7380-01A	NO	NO	NO		58	0	164.84.0	Nationwide Children's Hospital	TCGA-CR-7380-F22058	aec070c3-20d7-452a-898f-2ecb9b488fa3	TCGA-CR-7380	M0	N0	T3	Stage III	22	15				0	561			D88E62E7-048F-4D75-87C2-50ECFCE97B3B	Scheduled Follow-up Submission		0	No			YES	Left		17	Modified Radical Neck Dissection		YES	NO	Positive		12	2	G2	Distant Metastasis	Lung	YES	0
TCGA-UF-A7JF-01A					80		355.48.0	Nationwide Children's Hospital	TCGA-UF-A7JF-F64168	2C6CBB12-9157-4D7A-8960-7B47F3D81EBE	TCGA-UF-A7JF	M0	N2b	T4a	Stage IVA	22	26				0				5B9D6E27-6AB2-4766-9DA7-9D5066B3D883	Scheduled Follow-up Submission	Complete Remission/Response		No			YES	Left	NO	66	Functional (Limited) Neck Dissection	Functional (Limited) Neck Dissection	YES	NO	Positive		12	8	G2				2
TCGA-CV-5443-01A	NO	NO	NO	NO	63		83.86.0	Nationwide Children's Hospital	TCGA-CV-5443-F17964	1acb102f-563d-4983-9b53-fbffe6e2f357	TCGA-CV-5443	M0	N1	T3	Stage III	22	28				0				3D13FC46-6F98-44C6-B9AF-99BD0261541E				No			YES			11	Functional (Limited) Neck Dissection	Functional (Limited) Neck Dissection	YES	NO	Negative		12	10	G3			NO	0	0
TCGA-CV-5443-11A	NO	NO	NO	NO	63		83.86.0	Nationwide Children's Hospital	TCGA-CV-5443-F17964	1acb102f-563d-4983-9b53-fbffe6e2f357	TCGA-CV-5443	M0	N1	T3	Stage III	22	28				0				3D13FC46-6F98-44C6-B9AF-99BD0261541E				No			YES			11	Functional (Limited) Neck Dissection	Functional (Limited) Neck Dissection	YES	NO	Negative		12	10	G3			NO	0	0
TCGA-H7-A76A-01A					57	2	355.48.0	Nationwide Children's Hospital	TCGA-H7-A76A-F71245	F3980BF6-C897-4D81-8B01-7F42A7EC4171	TCGA-H7-A76A	M0	N2b	T2	Stage IVA	22	23			101	0		NO		2AF5C8A9-A29A-43C9-8269-BDB543227263	Scheduled Follow-up Submission	Complete Remission/Response	5	No		Positive	YES	Right	NO	31			YES	YES		Radiation	12	3	G2				2
TCGA-BA-6873-01A	YES	YES	NO		28	0	145.84.0	Nationwide Children's Hospital	TCGA-BA-6873-F34550	B3ED809E-1C03-46A2-A3B1-3A7766981451	TCGA-BA-6873	M0	N2b	T2	Stage IVA	22	29				0	66			DE05DBED-A5C7-45D5-B05F-3405D74F430C	Scheduled Follow-up Submission		0	No			YES	Left	YES	48	Functional (Limited) Neck Dissection		YES	YES	Close		12	8	G2	Oral Cavity	L Tongue and bilat. neck LNs	YES	3
TCGA-IQ-A61K-01A					70		311.57.0	Nationwide Children's Hospital			TCGA-IQ-A61K	M0	N2b	T3	Stage IVA	22					0				71F466AB-C399-4507-945A-E7E966CA4D5A				No			YES	Right		48		Functional (Limited) Neck Dissection	YES	NO	Negative		12		G2				4
TCGA-CV-6003-01A					50	12	107.82.0	Nationwide Children's Hospital	TCGA-CV-6003-F35997	7D4EE3C3-57F0-4ECE-AEDA-C864603E4AED	TCGA-CV-6003	M0	N0	T2	Stage II	22	28				0				AB808564-6044-4084-91F8-9D023538AB80	Scheduled Follow-up Submission		7	No			YES	Left	NO	23	Functional (Limited) Neck Dissection		YES	NO	Negative		12	2	G2				1	0
TCGA-CV-6003-11A					50	12	107.82.0	Nationwide Children's Hospital	TCGA-CV-6003-F35997	7D4EE3C3-57F0-4ECE-AEDA-C864603E4AED	TCGA-CV-6003	M0	N0	T2	Stage II	22	28				0				AB808564-6044-4084-91F8-9D023538AB80	Scheduled Follow-up Submission		7	No			YES	Left	NO	23	Functional (Limited) Neck Dissection		YES	NO	Negative		12	2	G2				1	0
TCGA-CN-A640-01A					40	0	311.57.0	Nationwide Children's Hospital	TCGA-CN-A640-F44223	3858787E-6CC7-40C1-8689-F0A62630E706	TCGA-CN-A640	M0	N2b	T3	Stage IVA	22	17			43	0		NO		E3CE1066-290F-40E1-9630-422A5535356E	Scheduled Follow-up Submission	Complete Remission/Response	0	No		Positive	YES		NO	63	Functional (Limited) Neck Dissection	Functional (Limited) Neck Dissection	YES	YES	Negative	Surgery	12	6	G2				0	2
TCGA-CV-A45P-01A					82		260.56.0	Nationwide Children's Hospital	TCGA-CV-A45P-F47120	3DDA5980-7B9E-480C-B17B-8D535B90F39A	TCGA-CV-A45P	M0	N0	T2	Stage II	22	22				0				0EE62D15-DE66-481B-97B6-42B6CFC28D5C	Scheduled Follow-up Submission			No			YES	Right	YES	22		Functional (Limited) Neck Dissection	YES		Negative		12	8	G2				0	0
TCGA-CQ-A4CH-01A					58	0	273.58.0	Nationwide Children's Hospital	TCGA-CQ-A4CH-F57238	42B6F096-76F4-44C7-90F5-CC65F818255E	TCGA-CQ-A4CH	M0	N2c	T4a	Stage IVA	22	4			163	0		NO		9A5D8F0D-7F20-4DB7-B37B-0AB0F3BF1C57	Scheduled Follow-up Submission	Progressive Disease	0	No			YES	Midline	NO	55	Functional (Limited) Neck Dissection	Functional (Limited) Neck Dissection	YES	NO	Negative	Concurrent Chemotherapy	12	4	G2				0	0
TCGA-CX-A4AQ-01A					56	1	265.56.0	Nationwide Children's Hospital	TCGA-CX-A4AQ-F71961	C5A9F0DD-127D-4C01-8232-C0FCC8DFAB1E	TCGA-CX-A4AQ	M0	N2a	T1	Stage IVA	22	31			0	0		NO		4EC368E5-7F92-4F11-AAAA-B45D9607F7FB	Scheduled Follow-up Submission	Complete Remission/Response	7	No			YES	Right	NO	41		Functional (Limited) Neck Dissection	YES	YES	Positive	Surgery	12	3	G3				2
TCGA-D6-A4Z9-01A					59		265.56.0	Nationwide Children's Hospital	TCGA-D6-A4Z9-F58027	30878F59-CE2A-4E29-9FA3-098FC6866733	TCGA-D6-A4Z9	M0	N2	T2	Stage IVA	22	31			539	0		NO		2E93E042-F179-4919-819B-71337A38DC1C	Scheduled Follow-up Submission	Complete Remission/Response		No			YES	Left	NO	10	Modified Radical Neck Dissection		YES	NO	Negative	Radiation	12	3	G2				1
TCGA-CV-A463-01A					82		273.58.0	Nationwide Children's Hospital	TCGA-CV-A463-F47193	79404747-C5A9-47C7-84E4-DE613A3AB463	TCGA-CV-A463	M0	N0	T4a	Stage IVA	22	22				0				42ECD914-DDC3-43DA-B87B-D1F9491FC0A9	Scheduled Follow-up Submission			No			YES			41	Functional (Limited) Neck Dissection	Functional (Limited) Neck Dissection	YES		Negative		12	8	G2				0	0
TCGA-CV-7424-01A					67		188.78.0	Nationwide Children's Hospital			TCGA-CV-7424	M0	N2a	T4a	Stage IVA	22					0				E4E947C2-2688-4B13-A9AB-2F5D2285077B				No			YES	Right		4	Modified Radical Neck Dissection	Radical Neck Dissection	YES		Close		12		G2				1	0
TCGA-CV-7424-11A					67		188.78.0	Nationwide Children's Hospital			TCGA-CV-7424	M0	N2a	T4a	Stage IVA	22					0				E4E947C2-2688-4B13-A9AB-2F5D2285077B				No			YES	Right		4	Modified Radical Neck Dissection	Radical Neck Dissection	YES		Close		12		G2				1	0
TCGA-D6-A6ES-01A					50		318.55.0	Nationwide Children's Hospital	TCGA-D6-A6ES-F58050	94733C17-BC94-4F2B-ADBB-12550FEDA613	TCGA-D6-A6ES	M0	N1	T4a	Stage IVA	22	31			132	0		NO		C1EF3299-9A33-46BB-A6B3-11DB61DB8FD3	Scheduled Follow-up Submission	Complete Remission/Response		No			YES	Left	NO	13	Modified Radical Neck Dissection	Modified Radical Neck Dissection	YES	NO	Negative	Radiation	12	3	G2				0	0
TCGA-F7-A61V-01A					54		301.57.0	Nationwide Children's Hospital	TCGA-F7-A61V-F48299	EB0CE187-5884-4AB2-828E-9C955244BA23	TCGA-F7-A61V	MX	NX	TX		22	11				0				86E4602A-0692-4E4A-B45A-2B70E4D67DE7	Scheduled Follow-up Submission			No		Negative	YES	Left	NO	62	Radical Neck Dissection		YES	NO	Negative		12	9	G1				0
TCGA-TN-A7HJ-01A					51		355.48.0	Nationwide Children's Hospital	TCGA-TN-A7HJ-F68299	D4F40289-3E24-49A1-8F42-6D90F3AFD37C	TCGA-TN-A7HJ	M0	NX	T3	Stage III	22	14			98	0		NO		F5CEE9A7-BBC6-4595-B5BE-649B54C4CC89	Scheduled Follow-up Submission	Complete Remission/Response		No			YES	Midline	NO	121	Modified Radical Neck Dissection	Modified Radical Neck Dissection	YES	YES	Negative	Concurrent Chemotherapy	12	11	G2				4
TCGA-DQ-7588-01A	YES	YES	YES		66	10	188.78.0	Nationwide Children's Hospital	TCGA-DQ-7588-F29653	03a4255b-f239-4a53-8125-f10a3ad6e0a1	TCGA-DQ-7588	M0	N1	T2	Stage III	22	16	106			0	79			60B7E2FF-DF47-4AEB-B7E7-5B3DA689A3D3	Scheduled Follow-up Submission	Persistent Disease	4	No		Negative	YES	Left		30	Functional (Limited) Neck Dissection		YES	NO	Negative		12	2	G3	Oral Cavity		YES	1
TCGA-CV-7261-01A					57		164.84.0	Nationwide Children's Hospital	TCGA-CV-7261-F36095	517889C7-63B9-4BBC-9785-DB729769C963	TCGA-CV-7261	M0	N0	T3	Stage III	22	28				0				F435137F-24ED-423C-92EA-6AB44D0CD4D1	Scheduled Follow-up Submission			No			YES			17		Functional (Limited) Neck Dissection	YES	NO	Negative		12	2	G2				0	0
TCGA-CV-7261-11A					57		164.84.0	Nationwide Children's Hospital	TCGA-CV-7261-F36095	517889C7-63B9-4BBC-9785-DB729769C963	TCGA-CV-7261	M0	N0	T3	Stage III	22	28				0				F435137F-24ED-423C-92EA-6AB44D0CD4D1	Scheduled Follow-up Submission			No			YES			17		Functional (Limited) Neck Dissection	YES	NO	Negative		12	2	G2				0	0
TCGA-CV-7427-01A					73	1	188.78.0	Nationwide Children's Hospital	TCGA-CV-7427-F41188	C3389CAA-FC93-4E29-9FE2-AADABA625775	TCGA-CV-7427	M0	N0	T2	Stage II	22	13				0				072F469A-2043-4CED-95E8-A41CBF7D5158	Scheduled Follow-up Submission		7	No			YES	Right	NO				NO		Negative		12	3	G1
TCGA-BA-4078-01A					83		54.89.0	Nationwide Children's Hospital	TCGA-BA-4078-F6504	c9044dd3-93c2-4ad0-a84f-a962fc062e56	TCGA-BA-4078	M0	N2a	T2	Stage IVA	22	10				0				FA736C93-5553-40F1-B510-A9B774969CB1				No			YES			52	Radical Neck Dissection	Functional (Limited) Neck Dissection	YES	NO			12	12	G2	Cervical Lymph Nodes		YES	4
TCGA-DQ-5624-01A					43		145.84.0	Nationwide Children's Hospital	TCGA-DQ-5624-F36205	78F6EABD-B4C8-4A26-80AB-6365EAFCFA27	TCGA-DQ-5624	M0	N1	T4a	Stage IVA	22	26			86	0		NO		C1821DB1-832F-490F-A237-EA03FEDE9D82	Scheduled Follow-up Submission	Complete Remission/Response		No			YES	Right	NO	24		Functional (Limited) Neck Dissection	YES	NO	Negative	Concurrent Chemotherapy	12	10	G2				1
TCGA-BB-7871-01A					64	0	215.70.0	Nationwide Children's Hospital	TCGA-BB-7871-F65396	A6E569AD-46CF-4550-A1ED-17B4C47DBE06	TCGA-BB-7871	M0	N2c	T4a	Stage IVA	22	23			185	0		NO		E6237E2B-3529-49F5-9082-891C180742D5	Scheduled Follow-up Submission		0	No			YES		YES	90	Modified Radical Neck Dissection	Radical Neck Dissection	YES	YES	Positive	Radiation	12	9	G2				44
TCGA-CN-5360-01A					68		54.89.0	Nationwide Children's Hospital	TCGA-CN-5360-F36100	A696905C-A16A-4D8B-88CE-F43BFEAF6F24	TCGA-CN-5360	M0	N0	T4a	Stage IVA	22	18			125	0		NO		B8763336-4165-4B0B-9DA7-08DE7BCC8CFC	Scheduled Follow-up Submission	Complete Remission/Response		No			YES		NO	54	Functional (Limited) Neck Dissection	Functional (Limited) Neck Dissection	YES	YES	Negative	Surgery	12	10	G2				0	0
TCGA-HD-A4C1-01A					41		260.56.0	Nationwide Children's Hospital			TCGA-HD-A4C1	M0	N2	T3	Stage IVA	22					0				E4517E7C-682C-436D-A4B8-BB470EF78547				No		Negative	YES	Left		42	Radical Neck Dissection	Radical Neck Dissection	YES	NO	Close		12		G1				7
TCGA-MZ-A5BI-01A					53	0	355.48.0	Nationwide Children's Hospital			TCGA-MZ-A5BI	M0	N2b	T2	Stage IVA	22					0				9651F913-CF2D-424B-AA77-49D4DD1690C1			0	No		Positive	YES	Left					NO				12
TCGA-CR-6478-01A					66		145.84.0	Nationwide Children's Hospital	TCGA-CR-6478-F18133	32adc700-3d0c-4582-bcf4-e71302fe546f	TCGA-CR-6478	M0	N2c	T3	Stage IVA	22	21				0				15EE0EC0-6689-4A54-A466-0E66EE48034E	Scheduled Follow-up Submission		1	No			YES	Right					NO				12	9	G3			NO
TCGA-CR-7365-01A					60		164.84.0	Nationwide Children's Hospital	TCGA-CR-7365-F22008	ca86d220-17a7-4391-8219-2dd910f96f4b	TCGA-CR-7365	M0	N2b	T4a	Stage IVA	22	13				0				1FF32067-62A9-42DC-91AF-9BC7BFAB1EE4	Scheduled Follow-up Submission			No			YES	Right		45		Radical Neck Dissection	YES		Negative		12	2	G2			NO	0
TCGA-CR-6484-01A					67		145.84.0	Nationwide Children's Hospital	TCGA-CR-6484-F18188	e3710128-034c-4873-8b5c-d9a70e8647c0	TCGA-CR-6484	M0	N0	T4a	Stage IVA	22	28				0				5286CA93-7BC8-4455-AB9C-5D1BB08F47F8				No	Negative	Negative	YES	Left		22	Modified Radical Neck Dissection		YES	NO	Negative		12	9	G2			NO	5
TCGA-T2-A6X2-01A					82	0	355.48.0	Nationwide Children's Hospital			TCGA-T2-A6X2	M0	N0	T3	Stage III	22					0				92BDAF46-3BE8-44CA-A724-279EA9A2C69C			0	No	Negative		YES	Left		53	Functional (Limited) Neck Dissection	Functional (Limited) Neck Dissection	YES	NO	Negative		12		G1
TCGA-CR-6492-01A					78		188.78.0	Nationwide Children's Hospital	TCGA-CR-6492-F28963	c63d55ce-e0e3-47da-af60-2e1850d7f1fc	TCGA-CR-6492	M0	N1	T4a	Stage IVA	22	1				0				F88D93DF-1F16-4630-AC1A-1FF49B3FE30C				No	Negative	Negative	YES	Right		37		Modified Radical Neck Dissection	YES		Negative		12	3	G3			NO	1
TCGA-CR-7367-01A					52	6	164.84.0	Nationwide Children's Hospital	TCGA-CR-7367-F21959	1e9d6827-d8bd-487c-8040-5a7dc1254d2d	TCGA-CR-7367	M0	N3	T4a	Stage IVB	22	22				0				4800E69C-16EB-4F62-BDD6-524A2DCE09C1	Scheduled Follow-up Submission		7	No			YES			30	Modified Radical Neck Dissection	Modified Radical Neck Dissection	YES	NO	Negative		12	2	G1			NO	1
TCGA-QK-A6VB-01A					66		355.48.0	Nationwide Children's Hospital	TCGA-QK-A6VB-F65309	5568371D-9A04-4AEC-A773-88F89D0EB242	TCGA-QK-A6VB	M0	N0	T4a	Stage IVA	22	22			116	0		NO		717072CE-D211-484C-8906-1FA99ACAF359	Scheduled Follow-up Submission	Complete Remission/Response		No			YES	Left	NO	40	Functional (Limited) Neck Dissection		YES	NO	Negative	Radiation	12	9	G2				0	0
TCGA-IQ-A61J-01A					54		311.57.0	Nationwide Children's Hospital	TCGA-IQ-A61J-F71151	CCE619DD-8CC5-4C37-9934-634CB4D0EDD3	TCGA-IQ-A61J	M0	N2b	T2	Stage IVA	22	25				0				2ABDF174-F8B1-4289-AFEB-E94B653C02DA	Scheduled Follow-up Submission	Complete Remission/Response		No			YES	Left	NO	73	Modified Radical Neck Dissection		YES	NO	Negative		12	3	G1				2
TCGA-CQ-A4CE-01A					76	0	273.58.0	Nationwide Children's Hospital	TCGA-CQ-A4CE-F57645	C86B691F-2CCE-4C28-85DC-23286456AD0F	TCGA-CQ-A4CE	M0	N0	T2	Stage II	22	18			89	0		NO		BD46F089-2371-40F3-86E1-4C51435E3D4B	Scheduled Follow-up Submission	Complete Remission/Response	0	No			YES	Right	NO	37	Functional (Limited) Neck Dissection	Functional (Limited) Neck Dissection	YES	NO	Close	Surgery	12	3	G2				0	0
TCGA-CV-7421-01A					76		188.78.0	Nationwide Children's Hospital	TCGA-CV-7421-F57771	0A4EF9AE-A3DF-4BBE-B9D2-425C24C9A22F	TCGA-CV-7421	M0	N0	T4a	Stage IVA	22	26				0				A0584B82-3C91-42C7-A75F-625A2B9561D7	Scheduled Follow-up Submission			No			YES	Midline	NO	11	Functional (Limited) Neck Dissection	Functional (Limited) Neck Dissection	YES		Negative		12	3	G2				0
TCGA-CR-5249-01A					35	1	83.86.0	Nationwide Children's Hospital	TCGA-CR-5249-F13187	978ee56e-4625-4acd-be2a-358f79bee53d	TCGA-CR-5249	M0	N0	T2	Stage II	22	5				0				9076B069-8B79-4D23-A523-3A9FB774A474			2	No			YES	Right					NO	NO	Negative		12	4	GX			NO
TCGA-CN-6995-01A					78		164.84.0	Nationwide Children's Hospital	TCGA-CN-6995-F36087	8535FAB4-5DC3-464F-8F5B-E06BE88F83A8	TCGA-CN-6995	M0	N1	T4a	Stage IVA	22	18			27	0		NO		BF7016E7-4F5C-48D1-ABF5-8D5C3BFF562F	Scheduled Follow-up Submission	Complete Remission/Response		No			YES		NO	51	Functional (Limited) Neck Dissection	Functional (Limited) Neck Dissection	YES	YES	Negative	Surgery	12	10	G2				0	0
TCGA-UF-A7JD-01A					71		355.48.0	Nationwide Children's Hospital	TCGA-UF-A7JD-F65901	84B569C1-8171-46C6-AA19-1BB315C9E7DA	TCGA-UF-A7JD	M0	N0	T4a	Stage IVA	22	1				0				2BE7D33B-8D1E-4DAB-85E4-1F02A19A338B	Scheduled Follow-up Submission	Complete Remission/Response		No			YES	Right	NO	25		Functional (Limited) Neck Dissection	YES	YES	Positive		12	10	G3				2
TCGA-QK-A64Z-01A					79	0	311.57.0	Nationwide Children's Hospital	TCGA-QK-A64Z-F57954	12B09C4C-5FC3-46BC-BC11-F848FEC18DF0	TCGA-QK-A64Z	M0	N0	T2	Stage II	22	2			0	0		YES		FE649BF2-0D37-4A43-A39C-11CAFF4101CC	Scheduled Follow-up Submission	Progressive Disease	0	No			YES	Right	NO				NO	NO	Close	Surgery	12	4	G1
TCGA-CV-6951-01A					57	2	151.75.0	Nationwide Children's Hospital			TCGA-CV-6951	M0	N2c	T4a	Stage IVA	22					0				D1B461C0-883F-4984-8F56-A2657E1F2BA7			7	No			YES			29	Functional (Limited) Neck Dissection	Functional (Limited) Neck Dissection	YES	NO	Negative		12		G2				2
TCGA-CV-6951-11A					57	2	151.75.0	Nationwide Children's Hospital			TCGA-CV-6951	M0	N2c	T4a	Stage IVA	22					0				D1B461C0-883F-4984-8F56-A2657E1F2BA7			7	No			YES			29	Functional (Limited) Neck Dissection	Functional (Limited) Neck Dissection	YES	NO	Negative		12		G2				2
TCGA-BA-5555-01A					54	0	83.86.0	Nationwide Children's Hospital	TCGA-BA-5555-F9988	dc68a498-1a34-46a6-9882-f190a23c6512	TCGA-BA-5555	M0	N2c	T2	Stage IVA	22	4				0				EE89551C-3A2B-4C20-A09C-C0C1F9F2B6C0			0	No			YES	Right		68	Modified Radical Neck Dissection	Modified Radical Neck Dissection	YES	NO	Negative		12	4	G2			NO	1
TCGA-CR-6477-01A					56		145.84.0	Nationwide Children's Hospital	TCGA-CR-6477-F18155	56efc821-6806-45b7-a085-a78f6bd20117	TCGA-CR-6477	M0	N2b	T3	Stage IVA	22	28				0				B833C7DE-1BDC-4555-AF3D-F3229DE422E0				No	Negative	Negative	YES	Left					NO				12	9	G2			NO
TCGA-CV-6941-01A					51		151.75.0	Nationwide Children's Hospital	TCGA-CV-6941-F50630	902E48CC-9E98-46F1-A2E2-444742559842	TCGA-CV-6941	M0	N0	T3	Stage III	22	28				0				0B7D13D1-3084-4EC9-A611-C9796DC2150E	Scheduled Follow-up Submission	Complete Remission/Response		No			YES		NO	29	Modified Radical Neck Dissection	Modified Radical Neck Dissection	YES	NO	Negative		12	10	G2				0	0
TCGA-CV-7177-01A					82		164.84.0	Nationwide Children's Hospital	TCGA-CV-7177-F40533	D92793EF-B630-4E78-BEDF-FB5C3421D47D	TCGA-CV-7177	M0	N0	T1	Stage I	22	22				0				3D62B431-A0BD-45FE-A6BC-80D0C7154417	Scheduled Follow-up Submission			No			YES		NO				NO		Negative		12	2	G2
TCGA-CV-7177-11A					82		164.84.0	Nationwide Children's Hospital	TCGA-CV-7177-F40533	D92793EF-B630-4E78-BEDF-FB5C3421D47D	TCGA-CV-7177	M0	N0	T1	Stage I	22	22				0				3D62B431-A0BD-45FE-A6BC-80D0C7154417	Scheduled Follow-up Submission			No			YES		NO				NO		Negative		12	2	G2
TCGA-CQ-A4CG-01A					78	0	273.58.0	Nationwide Children's Hospital	TCGA-CQ-A4CG-F57646	60250A77-B120-4813-BE74-CE26009DCA54	TCGA-CQ-A4CG	M0	N0	T2	Stage II	22	24			65	0		NO		C5691C57-3F90-4351-B03A-13095764A5CC	Scheduled Follow-up Submission	Progressive Disease	0	No			YES	Left	NO	16	Functional (Limited) Neck Dissection		YES	NO	Close	Surgery	12	3	G2				0	0
TCGA-CV-5436-01A	NO	NO	NO	NO	65	12	83.86.0	Nationwide Children's Hospital	TCGA-CV-5436-F17959	B116D04C-35A9-4517-BE46-020205C008E2	TCGA-CV-5436	M0	N2b	T3	Stage IVA	22	28				0				C5857E90-091A-45A0-9D93-D54182AE7D39			7	No			YES			51	Functional (Limited) Neck Dissection	Functional (Limited) Neck Dissection	YES	NO	Negative		12	10	G2			NO	6	0
TCGA-CV-5436-11A	NO	NO	NO	NO	65	12	83.86.0	Nationwide Children's Hospital	TCGA-CV-5436-F17959	B116D04C-35A9-4517-BE46-020205C008E2	TCGA-CV-5436	M0	N2b	T3	Stage IVA	22	28				0				C5857E90-091A-45A0-9D93-D54182AE7D39			7	No			YES			51	Functional (Limited) Neck Dissection	Functional (Limited) Neck Dissection	YES	NO	Negative		12	10	G2			NO	6	0
TCGA-IQ-A61I-01A					63		311.57.0	Nationwide Children's Hospital			TCGA-IQ-A61I	M0	N2a	T1	Stage IVA	22					0				79CC96A9-EF15-4E53-967B-094DCF0B5A0D				No			YES	Left		41	Modified Radical Neck Dissection		YES	YES	Negative		12		G3				3
TCGA-CV-7090-01A					39		164.84.0	Nationwide Children's Hospital	TCGA-CV-7090-F36048	E740596F-3A81-4EA4-8A07-4315DCB5978D	TCGA-CV-7090	M0	N0	T2	Stage II	22	30				0		NO		16FAABBE-8B62-4C05-9C41-4EC8821993A6	Scheduled Follow-up Submission	Complete Remission/Response		No			YES		NO				NO		Negative	Radiation	12	7	G2
TCGA-KU-A66S-01A					69		311.57.0	Nationwide Children's Hospital	TCGA-KU-A66S-F58475	8E8CAD3A-2995-4222-A244-25A98CA56360	TCGA-KU-A66S	MX	N1	T2	Stage III	22	10			119	0		NO		AAABFC1B-B070-4E0C-AD1E-27AEAA5A937C	Scheduled Follow-up Submission	Progressive Disease		No			YES	Midline	NO	7	Functional (Limited) Neck Dissection		YES	YES	Positive	Radiation	12	4	G2				1
TCGA-CR-7392-01A					67		164.84.0	Nationwide Children's Hospital	TCGA-CR-7392-F48402	8A59C132-4BD5-4998-94E4-F77F9C4B5E63	TCGA-CR-7392	M0	N2b	T3	Stage IVA	22	12			151	0		YES		654D8553-4AD1-49E4-9CCD-5BD3C38FAFF7	Scheduled Follow-up Submission	Complete Remission/Response		No	Negative	Negative	YES	Right	NO	36		Modified Radical Neck Dissection	YES			Radiation	12	9	G1				8
TCGA-CN-5369-01A					90		54.89.0	Nationwide Children's Hospital	TCGA-CN-5369-F21293	7327c034-e300-4d73-94fa-af3232deec5e	TCGA-CN-5369	M0	N1	T4a	Stage IVA	22	8				0				8FC711C4-B72D-42B2-BE70-F000813A85D3	Scheduled Follow-up Submission	Complete Remission/Response		No			YES			82	Functional (Limited) Neck Dissection	Functional (Limited) Neck Dissection	YES	NO	Negative		12	2	G3			NO	0	0
TCGA-CV-5439-01A	YES	NO	NO		62		107.82.0	Nationwide Children's Hospital	TCGA-CV-5439-F18248	8880d9bd-4c13-443c-987a-c3c7d304f712	TCGA-CV-5439	M0	N0	T2	Stage II	22	12				0	211			160C402E-76AA-4C91-93FB-E1C9CC7E0364	Scheduled Follow-up Submission	Progressive Disease		No			YES			33	Functional (Limited) Neck Dissection	Functional (Limited) Neck Dissection	YES		Negative		12	10	G2	Oropharynx		YES	2	0
TCGA-CV-5439-11B	YES	NO	NO		62		107.82.0	Nationwide Children's Hospital	TCGA-CV-5439-F18248	8880d9bd-4c13-443c-987a-c3c7d304f712	TCGA-CV-5439	M0	N0	T2	Stage II	22	12				0	211			160C402E-76AA-4C91-93FB-E1C9CC7E0364	Scheduled Follow-up Submission	Progressive Disease		No			YES			33	Functional (Limited) Neck Dissection	Functional (Limited) Neck Dissection	YES		Negative		12	10	G2	Oropharynx		YES	2	0
TCGA-CV-5979-01A	NO	NO			26		107.82.0	Nationwide Children's Hospital	TCGA-CV-5979-F21469	ea71bc82-1300-4dd8-befa-c9aea675df82	TCGA-CV-5979	M0	N1	T3	Stage III	22	13				0				E70E7086-8CC2-47E0-8952-CE510A3EB63C	Scheduled Follow-up Submission	Complete Remission/Response		No			YES			55	Functional (Limited) Neck Dissection		YES	YES	Negative		12	2	G2			NO	2	0
TCGA-CV-5979-11A	NO	NO			26		107.82.0	Nationwide Children's Hospital	TCGA-CV-5979-F21469	ea71bc82-1300-4dd8-befa-c9aea675df82	TCGA-CV-5979	M0	N1	T3	Stage III	22	13				0				E70E7086-8CC2-47E0-8952-CE510A3EB63C	Scheduled Follow-up Submission	Complete Remission/Response		No			YES			55	Functional (Limited) Neck Dissection		YES	YES	Negative		12	2	G2			NO	2	0
TCGA-CR-6472-01A					59	0	145.84.0	Nationwide Children's Hospital	TCGA-CR-6472-F48377	AA9F30A1-5008-4000-A4E2-18A8CADFBC08	TCGA-CR-6472	M0	N3	T2	Stage IVB	22	12			154	0		NO		BE23D331-2873-4F99-B8EC-F8C489E8B311	Scheduled Follow-up Submission	Complete Remission/Response	0	No			YES	Left	NO				NO			Concurrent Chemotherapy	12	9	G3
TCGA-CQ-A4CD-01A					69	0	265.56.0	Nationwide Children's Hospital	TCGA-CQ-A4CD-F57644	B4B33760-5C3B-4D6D-89E0-585AD7F9D636	TCGA-CQ-A4CD	M0	N0	T4b	Stage IVB	22	18			204	0		NO		9AB86EAC-DE90-4741-A704-B597D6F2A1B1	Scheduled Follow-up Submission	Complete Remission/Response	0	No			YES	Right	NO	47		Functional (Limited) Neck Dissection	YES	NO	Close	Radiation	12	3	G3				0	0
TCGA-CN-5355-01A					64		54.89.0	Nationwide Children's Hospital	TCGA-CN-5355-F56623	1309945A-5D7F-4967-9858-84896756FF0C	TCGA-CN-5355	M0	N0	T4a	Stage IVA	22	14			26	0		NO		7A3F4E67-BE3E-412B-BE64-697F3999C515	Scheduled Follow-up Submission	Complete Remission/Response	3	No			YES		NO	27	Functional (Limited) Neck Dissection	Functional (Limited) Neck Dissection	YES	NO	Negative	Surgery	12	2	G2				0	0
TCGA-CR-6491-01A					60		145.84.0	Nationwide Children's Hospital	TCGA-CR-6491-F48384	5427A067-1179-4E26-85C0-669910D55AF7	TCGA-CR-6491	M0	NX	T4a	Stage IVA	22	12			201	0		NO		D2E0BB90-79E1-4639-8B24-0E8880E89D6D	Scheduled Follow-up Submission		7	No	Negative	Negative	YES	Left	NO	49	Modified Radical Neck Dissection	Modified Radical Neck Dissection	YES	NO	Negative	Surgery	12	9	G2				2
TCGA-CR-7391-01A					36		164.84.0	Nationwide Children's Hospital	TCGA-CR-7391-F28772	7f23e97d-22ca-4c34-a344-a57b2cf7d150	TCGA-CR-7391	M0	N0	T1	Stage I	22	16				0				48A15597-2BF5-409C-9FC0-AEC8D4C4AA2E				No	Negative	Negative	YES	Left		10	Modified Radical Neck Dissection		YES	NO	Negative		12	2	G1			NO	0
TCGA-CQ-A4C9-01A					56		265.56.0	Nationwide Children's Hospital	TCGA-CQ-A4C9-F57631	49FCB9DB-0123-4FEC-8D9F-5C829963A3E0	TCGA-CQ-A4C9	MX	NX	TX		22	18			375	0		NO		47399DC0-6A5F-4074-9D24-755735388ADB	Scheduled Follow-up Submission	Progressive Disease		No			YES	Midline	YES	47	Functional (Limited) Neck Dissection	Functional (Limited) Neck Dissection	YES	NO	Negative	Surgery	12	3	G2				1	0
TCGA-UF-A7JA-01A					66		355.48.0	Nationwide Children's Hospital	TCGA-UF-A7JA-F64167	D5083E5A-BDE9-44A4-9D45-181579C0962B	TCGA-UF-A7JA	M0	N1	T4a	Stage IVA	22	26				0				B7880606-8E6B-48D3-8D0F-0C4D0D68E6BA	Scheduled Follow-up Submission	Complete Remission/Response		No			YES	Right	NO	14		Functional (Limited) Neck Dissection	YES	YES	Negative		12	8	G2				1
TCGA-CQ-5331-01A					73		145.84.0	Nationwide Children's Hospital	TCGA-CQ-5331-F36126	2829CD5F-CD10-4730-A0AD-AEB1DD72B4CA	TCGA-CQ-5331	M0	N0	T4a	Stage IVA	22	19			43	0		NO		60CDF6B7-77ED-4730-9C5D-ED59BE5D77DE	Scheduled Follow-up Submission	Complete Remission/Response		No			YES	Right	NO				NO	NO	Negative	Surgery	12	10	G2
TCGA-CQ-5329-01A					46		107.82.0	Nationwide Children's Hospital	TCGA-CQ-5329-F36123	FAC6899C-E456-476B-8306-251445631FF1	TCGA-CQ-5329	M0	N1	T3	Stage III	22	19			0	0		NO		D178C8EE-97E0-43B1-B629-BCA5E553B286	Scheduled Follow-up Submission	Complete Remission/Response		No			YES	Left	NO	29	Functional (Limited) Neck Dissection	Functional (Limited) Neck Dissection	YES	NO	Negative	Surgery	12	10	G2				0	0
TCGA-CR-7369-01A					59		190.78.0	Nationwide Children's Hospital	TCGA-CR-7369-F31309	1379f75f-c17f-47fc-a653-0ea513651560	TCGA-CR-7369	M0	N0	T4a	Stage IVA	22	9				0				9EEA0AD8-DE23-4FE4-8572-6047730458EA	Scheduled Follow-up Submission			No			YES	Right		23		Modified Radical Neck Dissection	YES	NO	Negative		12	4	G2			NO	3
TCGA-CV-5966-01A					63	2	107.82.0	Nationwide Children's Hospital	TCGA-CV-5966-F70577	EFA7E30F-B026-413B-A905-2708A0C51609	TCGA-CV-5966	M0	N1	T4a	Stage IVA	22	25				0				661BD4E6-4BD4-49E3-8879-46BE4715E520	Scheduled Follow-up Submission	Complete Remission/Response	7	No			YES		NO	23	Functional (Limited) Neck Dissection	Functional (Limited) Neck Dissection	YES	YES	Negative		12	2	G3				1	0
TCGA-CV-5966-11A					63	2	107.82.0	Nationwide Children's Hospital	TCGA-CV-5966-F70577	EFA7E30F-B026-413B-A905-2708A0C51609	TCGA-CV-5966	M0	N1	T4a	Stage IVA	22	25				0				661BD4E6-4BD4-49E3-8879-46BE4715E520	Scheduled Follow-up Submission	Complete Remission/Response	7	No			YES		NO	23	Functional (Limited) Neck Dissection	Functional (Limited) Neck Dissection	YES	YES	Negative		12	2	G3				1	0
TCGA-CX-7086-01A					53	7	188.78.0	Nationwide Children's Hospital	TCGA-CX-7086-F36146	A12891DC-B758-470D-B9E9-6FAF70D74164	TCGA-CX-7086	M0	N2c	T4a	Stage IVA	22	24			146	0		NO		883DCFAD-24D4-4AD6-B76A-926031F63662	Scheduled Follow-up Submission	Complete Remission/Response	7	No			YES	Midline	NO	64	Modified Radical Neck Dissection	Modified Radical Neck Dissection	YES	YES	Negative	Radiation	12	10	G2				1
TCGA-CV-7245-01A					62		164.84.0	Nationwide Children's Hospital			TCGA-CV-7245	M0	N0	T3	Stage III	22					0				A38C1C81-5E67-448A-BB10-B3E28F81539F				No			YES	Left		46	Functional (Limited) Neck Dissection	Functional (Limited) Neck Dissection	YES	NO	Negative		12		G2				0	0
TCGA-CV-7245-11A					62		164.84.0	Nationwide Children's Hospital			TCGA-CV-7245	M0	N0	T3	Stage III	22					0				A38C1C81-5E67-448A-BB10-B3E28F81539F				No			YES	Left		46	Functional (Limited) Neck Dissection	Functional (Limited) Neck Dissection	YES	NO	Negative		12		G2				0	0
TCGA-HD-7753-01A					62	4	188.78.0	Nationwide Children's Hospital	TCGA-HD-7753-F36842	412AB6FB-896E-451E-8C6B-37EDEC8FCFE1	TCGA-HD-7753	M0	N0	T2	Stage II	22	15			126	0		NO		05285885-B327-4A59-AF38-54B1826C0C19	Scheduled Follow-up Submission	Complete Remission/Response	7	No			YES	Left	NO				NO	NO	Positive		12	11	G2
TCGA-H7-A6C4-01A					35	0	311.57.0	Nationwide Children's Hospital	TCGA-H7-A6C4-F62052	7573BC1C-195D-48C3-8D84-08572E359F5D	TCGA-H7-A6C4	M0	N1	T3	Stage III	22	11			321	0				B088346E-53A6-4A13-B945-05D86BDB3EB2	Scheduled Follow-up Submission		0	No		Negative	YES	Left	NO	30	Modified Radical Neck Dissection		YES	YES	Negative	Concurrent Chemotherapy	12	7	G2				5
TCGA-H7-A6C4-11A					35	0	311.57.0	Nationwide Children's Hospital	TCGA-H7-A6C4-F62052	7573BC1C-195D-48C3-8D84-08572E359F5D	TCGA-H7-A6C4	M0	N1	T3	Stage III	22	11			321	0				B088346E-53A6-4A13-B945-05D86BDB3EB2	Scheduled Follow-up Submission		0	No		Negative	YES	Left	NO	30	Modified Radical Neck Dissection		YES	YES	Negative	Concurrent Chemotherapy	12	7	G2				5
TCGA-CN-A641-01A					47	0	311.57.0	Nationwide Children's Hospital	TCGA-CN-A641-F44227	4DD29E0F-0EEF-442F-AD41-094BEBD4FE54	TCGA-CN-A641	M0	N2c	T4	Stage IVA	22	17			239	0		NO		D804057D-5BAE-44F6-A66D-0D3E8133BF0F	Scheduled Follow-up Submission	Complete Remission/Response	0	No		Positive	YES		NO	70	Functional (Limited) Neck Dissection	Functional (Limited) Neck Dissection	YES	NO	Negative	Concurrent Chemotherapy	12	6	G2				0	3
TCGA-BB-7863-01A					43	0	215.70.0	Nationwide Children's Hospital	TCGA-BB-7863-F65323	A55C3F8F-8B1B-4675-873D-7E4268DD525F	TCGA-BB-7863	M0	N0	T3	Stage III	22	22			42	0		NO		FF6EBB1A-4E8B-42F1-9E1E-717D253DEE18	Scheduled Follow-up Submission	Complete Remission/Response	0	No			YES	Left	NO	16			YES	NO	Negative	Surgery	12	9	G2				0
TCGA-BB-A6UM-01A					52		355.48.0	Nationwide Children's Hospital	TCGA-BB-A6UM-F69892	1C9234C8-5E67-450C-819E-2C1E47500656	TCGA-BB-A6UM	MX	N2b	T2	Stage III	22	22			181	0		NO		3334E238-9560-4E56-8A97-B61E135F0825	Scheduled Follow-up Submission	Complete Remission/Response		No	Positive	Positive	YES	Left	YES				NO	YES	Negative	Concurrent Chemotherapy	12	1	GX
TCGA-D6-6516-01A					69		145.84.0	Nationwide Children's Hospital	TCGA-D6-6516-F38620	75EA887E-C9C6-42C5-850E-E2155CC081C5	TCGA-D6-6516	M0	N1	T1	Stage III	22	19				0				EE6F80BD-4C97-484F-9C55-7F33FBAE5B53	Scheduled Follow-up Submission	Complete Remission/Response		No			YES	Right	NO	8		Functional (Limited) Neck Dissection	YES	NO	Close		12	12	G2				0
TCGA-CN-6022-01A	NO	YES	YES		49		107.82.0	Nationwide Children's Hospital	TCGA-CN-6022-F12945	ad440052-f336-4b4a-9c94-a16e97ecdc7c	TCGA-CN-6022	M0	N1	T4a	Stage IVA	22	14	109			0	101		Unamplified	66002AA0-2861-4A99-8392-544133A5A876		Progressive Disease		No	Negative	Negative	YES			33	Functional (Limited) Neck Dissection	Functional (Limited) Neck Dissection	YES	YES	Positive		12	6	G3	Cervical Lymph Nodes		YES	1	0
TCGA-CV-6960-01A					49	2	164.84.0	Nationwide Children's Hospital	TCGA-CV-6960-F36007	080865D3-209B-4730-955D-EEF8CC76BA5A	TCGA-CV-6960	M0	N0	T3	Stage III	22	14				0				25A2FAFD-DB65-49C1-AE5C-349799C69276	Scheduled Follow-up Submission		7	No			YES		NO	22	Functional (Limited) Neck Dissection	Functional (Limited) Neck Dissection	YES	NO	Negative		12	3	G3				0	0
TCGA-CV-6960-11A					49	2	164.84.0	Nationwide Children's Hospital	TCGA-CV-6960-F36007	080865D3-209B-4730-955D-EEF8CC76BA5A	TCGA-CV-6960	M0	N0	T3	Stage III	22	14				0				25A2FAFD-DB65-49C1-AE5C-349799C69276	Scheduled Follow-up Submission		7	No			YES		NO	22	Functional (Limited) Neck Dissection	Functional (Limited) Neck Dissection	YES	NO	Negative		12	3	G3				0	0
TCGA-F7-A620-01A					47		301.57.0	Nationwide Children's Hospital	TCGA-F7-A620-F57922	DB36F06B-2D78-4B88-A7A2-4DE55FD698BA	TCGA-F7-A620	MX	NX	TX		22	14				0				9FF0F48B-0D2E-4540-8B2E-28D26B966021	Scheduled Follow-up Submission	Complete Remission/Response		No			YES		NO	12	Modified Radical Neck Dissection		YES	NO	Negative		12	5	G1				1
TCGA-P3-A6T2-01A					45	4	355.48.0	Nationwide Children's Hospital	TCGA-P3-A6T2-F60302	46B9D0A7-8026-4C74-8FC7-2FE8E7BC4E20	TCGA-P3-A6T2	M0	N0	T2	Stage II	22	16			91	0		NO		49DC0A24-A234-4F0A-8708-385FC3549528	Scheduled Follow-up Submission	Complete Remission/Response	4	No			YES	Left	NO	42	Functional (Limited) Neck Dissection		YES		Positive		12	7	G2				2
TCGA-CR-7397-01A					44	1	164.84.0	Nationwide Children's Hospital	TCGA-CR-7397-F48416	55D8E17A-3985-4950-9306-E5AC7DD206E6	TCGA-CR-7397	M0	N2b	T3	Stage IVA	22	12			99	0		NO		95D0F058-340F-40F5-8B72-B66EAD1A1491	Scheduled Follow-up Submission	Complete Remission/Response	1	No			YES	Right	NO	34		Modified Radical Neck Dissection	YES	NO	Negative	Concurrent Chemotherapy	12	9	G2				8
TCGA-HD-A6HZ-01A					79		318.55.0	Nationwide Children's Hospital			TCGA-HD-A6HZ	M0	N0	T2	Stage II	22					0				A87D7DF3-BF4E-4C32-B78E-0426C753CAAF				No			YES	Right		11		Modified Radical Neck Dissection	YES	YES	Close		12		G2				1
TCGA-HD-A6HZ-11A					79		318.55.0	Nationwide Children's Hospital			TCGA-HD-A6HZ	M0	N0	T2	Stage II	22					0				A87D7DF3-BF4E-4C32-B78E-0426C753CAAF				No			YES	Right		11		Modified Radical Neck Dissection	YES	YES	Close		12		G2				1
TCGA-QK-A6IH-01A					65		318.55.0	Nationwide Children's Hospital	TCGA-QK-A6IH-F66227	19B29412-404E-4D24-9F0D-A0E58263BFFA	TCGA-QK-A6IH	M0	N1	T4a	Stage IVA	22	6			91	0		YES		43F4E81C-B6C9-4849-ABB1-F80F375D79B0	Scheduled Follow-up Submission	Stable Disease		No			YES	Left	NO	32	Modified Radical Neck Dissection		YES	YES	Close	Concurrent Chemotherapy	12	10	G2				3	0
TCGA-CN-A63W-01A					48	0	311.57.0	Nationwide Children's Hospital	TCGA-CN-A63W-F44215	92DDCFF8-AE4B-4B3E-BDA1-5D80F5A16F7C	TCGA-CN-A63W	M0	N2c	T4a	Stage IVA	22	17			145	0		NO		A011037D-F31F-4958-AEAE-5DFDC9D7E7F9	Scheduled Follow-up Submission	Complete Remission/Response	0	No	Negative	Negative	YES		NO	66	Functional (Limited) Neck Dissection	Functional (Limited) Neck Dissection	YES	YES	Negative	Concurrent Chemotherapy	12	6	G2				0	5
TCGA-C9-A480-01A					45		260.56.0	Nationwide Children's Hospital	TCGA-C9-A480-F69699	E3B40092-F4F8-4F7F-A80D-5A9DD46510C7	TCGA-C9-A480	M0	N0	T3	Stage III	22	16			143	0		NO		CF4F9FD2-E914-4175-8179-AE1CA698E9B1	Scheduled Follow-up Submission	Complete Remission/Response		No			YES	Midline	NO				NO			Radiation	12	1	G1
TCGA-D6-6825-01A					73	2	151.75.0	Nationwide Children's Hospital	TCGA-D6-6825-F38623	6DA92E1B-857A-42E1-B800-E2B029650D58	TCGA-D6-6825	M0	N0	T3	Stage III	22	19				0				68A9541C-4884-4FDD-B42A-F0B2FC4B1EBE	Scheduled Follow-up Submission	Stable Disease	5	No			YES	Right	NO	9		Functional (Limited) Neck Dissection	YES		Negative		12	12	G2				0	0
TCGA-CN-5364-01A					55		54.89.0	Nationwide Children's Hospital	TCGA-CN-5364-F21297	b5b15d4e-6ecc-4098-aac8-e8f2f5c9b50d	TCGA-CN-5364	M0	N2c	T4a	Stage IVA	22	8				0				74D8AAE2-E1E3-4B26-A269-24915B1F6597	Scheduled Follow-up Submission	Complete Remission/Response		No			YES			73	Functional (Limited) Neck Dissection	Functional (Limited) Neck Dissection	YES	NO	Negative		12	2	G2			NO	9	0
TCGA-CV-7252-01A					62		164.84.0	Nationwide Children's Hospital	TCGA-CV-7252-F42446	95531286-4DF3-462D-A424-D46EA8167DA8	TCGA-CV-7252	M0	N0	T3	Stage III	22	19			89	0		YES		2E5A0DCA-ADA1-45CD-9589-A6D400955BDC	Scheduled Follow-up Submission	Progressive Disease		No			YES		NO	34	Modified Radical Neck Dissection		YES	NO	Positive	Radiation	12	4	G2				0	0
TCGA-CV-7252-11A					62		164.84.0	Nationwide Children's Hospital	TCGA-CV-7252-F42446	95531286-4DF3-462D-A424-D46EA8167DA8	TCGA-CV-7252	M0	N0	T3	Stage III	22	19			89	0		YES		2E5A0DCA-ADA1-45CD-9589-A6D400955BDC	Scheduled Follow-up Submission	Progressive Disease		No			YES		NO	34	Modified Radical Neck Dissection		YES	NO	Positive	Radiation	12	4	G2				0	0
TCGA-CV-5976-01A					50		107.82.0	Nationwide Children's Hospital			TCGA-CV-5976	M0	N1	T3	Stage III	22					0				6A86B6CB-E18A-49EB-93FD-BDF21FA4DA58				No			YES	Left		50	Functional (Limited) Neck Dissection	Functional (Limited) Neck Dissection	YES	NO	Negative		12		G2				2	0
TCGA-CV-5976-11A					50		107.82.0	Nationwide Children's Hospital			TCGA-CV-5976	M0	N1	T3	Stage III	22					0				6A86B6CB-E18A-49EB-93FD-BDF21FA4DA58				No			YES	Left		50	Functional (Limited) Neck Dissection	Functional (Limited) Neck Dissection	YES	NO	Negative		12		G2				2	0
TCGA-BB-7861-01A					56		215.70.0	Nationwide Children's Hospital	TCGA-BB-7861-F65399	F71B5C19-7541-48D6-9CD6-F845D7A2C1DD	TCGA-BB-7861	M0	N1	TX	Stage III	22	23			71	0		NO		AC486B26-DDA5-4C0B-94C0-594798C4DC3C	Scheduled Follow-up Submission	Complete Remission/Response		No	Positive	Positive	YES	Right	YES	12			YES			Concurrent Chemotherapy	12	9					1
TCGA-CV-7103-01A					49	3	164.84.0	Nationwide Children's Hospital			TCGA-CV-7103	M0	N0	T2	Stage II	22					0				FB01B779-DB07-4E3B-AD6E-3209006BA9F1			7	No			YES			14	Functional (Limited) Neck Dissection	Functional (Limited) Neck Dissection	YES		Negative		12		G2				2	0
TCGA-CV-7103-11A					49	3	164.84.0	Nationwide Children's Hospital			TCGA-CV-7103	M0	N0	T2	Stage II	22					0				FB01B779-DB07-4E3B-AD6E-3209006BA9F1			7	No			YES			14	Functional (Limited) Neck Dissection	Functional (Limited) Neck Dissection	YES		Negative		12		G2				2	0
TCGA-RS-A6TO-01A					82		355.48.0	Nationwide Children's Hospital	TCGA-RS-A6TO-F67707	1E34B6B1-FDFC-4784-ACB1-7C36EC34622F	TCGA-RS-A6TO	M0	N2c	T4	Stage IVA	22	11			94	0		NO		41F8A245-2EC7-446C-B2E2-62DE32EF2766	Scheduled Follow-up Submission	Progressive Disease		No		Negative	YES	Right	NO	61	Functional (Limited) Neck Dissection	Modified Radical Neck Dissection	YES	NO	Positive	Radiation	12	11	G2				4
TCGA-P3-A6T5-01A					79		355.48.0	Nationwide Children's Hospital	TCGA-P3-A6T5-F50148	9EAD225D-154F-4E01-AC8A-C16900B194D5	TCGA-P3-A6T5	M0	N0	T4	Stage IVA	22	21			0	0		NO		7C766736-9A2A-4C8C-ABB3-1809D27FA6CB	Additional New Tumor Event	Progressive Disease		No			YES	Left	NO	29	Functional (Limited) Neck Dissection		YES		Close	Surgery	12	10	G2				0
TCGA-CR-7404-01A	NO	NO	YES		53		190.78.0	Nationwide Children's Hospital	TCGA-CR-7404-F31319	c0d3f491-8d3a-40bf-a4e8-fd0b6935fd4a	TCGA-CR-7404	M0	N2b	T3	Stage IVA	22	9	931			0	931			2AD28EF6-679D-4911-87BD-1EC10D74550E	Additional New Tumor Event	Complete Remission/Response		No	Positive	Positive	YES	Left					NO				12	4	G2	Oral Cavity	Buccal muco	YES
TCGA-CV-7253-01A					58		164.84.0	Nationwide Children's Hospital	TCGA-CV-7253-F40536	B7D51A24-1129-4988-927E-0D26D3DD61FC	TCGA-CV-7253	M0	N0	T2	Stage II	22	22				0				0C0F240C-5ECB-4E42-988C-2935669C3E7B	Scheduled Follow-up Submission			No			YES		NO				NO	NO	Positive		12	2	G2
TCGA-D6-6517-01A					59	3	145.84.0	Nationwide Children's Hospital	TCGA-D6-6517-F38617	1A2F7ADB-7E47-47B9-BE81-EA01592E23AE	TCGA-D6-6517	M0	N0	T3	Stage III	22	19				0				8DCA8BDA-D290-47D0-A254-3C155F4BD31D	Scheduled Follow-up Submission	Stable Disease	6	No			YES	Midline	YES	3	Functional (Limited) Neck Dissection	Functional (Limited) Neck Dissection	YES		Negative		12	12	G2				0
TCGA-CR-7398-01A					53		164.84.0	Nationwide Children's Hospital	TCGA-CR-7398-F28773	50a5073e-310e-42a8-a47e-c63f54f3cba7	TCGA-CR-7398	M0	N0	T2	Stage II	22	17				0				611F2678-2C5E-4703-83F4-26FBB59B35EB		Complete Remission/Response		No			YES			23		Modified Radical Neck Dissection	YES	NO	Negative		12	2	G2			NO	0
TCGA-BA-A8YP-01A					50	1	403.37.0	Nationwide Children's Hospital	TCGA-BA-A8YP-F70634	C4A5AA40-C439-4EAC-9531-1A66117EE12B	TCGA-BA-A8YP	M0	N3	T4	Stage IVB	22	26			102	0		NO		CDA79B35-F0BC-4315-8051-086D976AD792	Scheduled Follow-up Submission	Complete Remission/Response	6	No	Negative	Negative	YES	Left	NO	66	Radical Neck Dissection		YES	YES	Positive	Concurrent Chemotherapy	12	2	G2				2
TCGA-CN-4722-01A					61		54.89.0	Nationwide Children's Hospital	TCGA-CN-4722-F36088	BFA7824D-D746-45CB-8991-C8D0FF940972	TCGA-CN-4722	M0	N0	T2	Stage II	22	18			43	0		NO	Amplified	C699B6F4-A86E-49C9-A0D9-E356119C8310	Scheduled Follow-up Submission	Complete Remission/Response		No	Negative		YES		NO	53			YES	NO	Negative	Surgery	12	10	G1				0	0
TCGA-BB-8601-01A					84	0	241.67.0	Nationwide Children's Hospital	TCGA-BB-8601-F65074	B6D47CE8-596A-44C3-8249-22988DAA3202	TCGA-BB-8601	M0	N0	T2	Stage II	22	18			0	0		YES		21AF03DB-714E-48C9-A6E5-B7818B1E064A	Scheduled Follow-up Submission	Progressive Disease	0	No			YES	Right	YES	16		Functional (Limited) Neck Dissection	YES	NO	Negative	Surgery	12	9	G2				1
TCGA-RS-A6TP-01A					58	0	355.48.0	Nationwide Children's Hospital	TCGA-RS-A6TP-F67084	38FF46DE-E346-424D-9210-AA66485CD15D	TCGA-RS-A6TP	M0	N0	T2	Stage II	22	30			0	0		NO		225B9304-BA6A-4B9A-A579-A82866E4CB97	Scheduled Follow-up Submission	Complete Remission/Response	0	No		Positive	YES	Left	NO				NO	NO	Close	Surgery	12	10	G3
TCGA-CN-4735-01A					52	5	54.89.0	Nationwide Children's Hospital	TCGA-CN-4735-F56588	CA63BF23-F983-4EE8-AF74-2FA4652ACC0C	TCGA-CN-4735	M0	N2b	T3	Stage IVA	22	13			88	0		NO	Unamplified	435D4BB8-BBE1-422F-972C-52D7490E1827	Scheduled Follow-up Submission	Complete Remission/Response	7	No	Negative	Negative	YES	Left	NO	70	Modified Radical Neck Dissection	Modified Radical Neck Dissection	YES	NO	Negative	Surgery	12	2	G3				5	0
TCGA-F7-8489-01A					48		241.67.0	Nationwide Children's Hospital	TCGA-F7-8489-F55738	339F9A7C-BEE1-4992-B079-8DDEC89A7F22	TCGA-F7-8489	M0	N0	T2	Stage II	22	14				0				02B524AA-EDDB-4D9C-9021-E2D8334F6617	Scheduled Follow-up Submission	Complete Remission/Response		No			YES	Midline	NO	8	Functional (Limited) Neck Dissection	Functional (Limited) Neck Dissection	YES	NO	Close		12	1	G1
TCGA-CR-7402-01A					68		164.84.0	Nationwide Children's Hospital	TCGA-CR-7402-F28761	388708a4-f99e-471d-8bd0-691e85bbd048	TCGA-CR-7402	M0	N0	T3	Stage III	22	28				0				E27FFF36-7AB1-4C20-96B7-5AC60A90606E				No			YES						NO				12	2	G2			NO
TCGA-CV-A6K1-01A					65	6	318.55.0	Nationwide Children's Hospital	TCGA-CV-A6K1-F60228	D352D22B-95F1-4492-A655-11CA5C4B237B	TCGA-CV-A6K1	M0	N0	T4a	Stage IVA	22	3				0				B536FB1D-E667-4499-98C5-D67718FFAC33	Scheduled Follow-up Submission	Complete Remission/Response	7	No			YES		NO	44	Functional (Limited) Neck Dissection	Functional (Limited) Neck Dissection	YES		Negative		12	6	G2				0	0
TCGA-UF-A71B-01A					50		355.48.0	Nationwide Children's Hospital	TCGA-UF-A71B-F64171	8783C1F1-8066-42E1-8279-A0A3106DBB32	TCGA-UF-A71B	M0	N1	T4a	Stage IVA	22	26				0				466E9E18-19DA-421E-B59F-E6B8BEDEE485	Scheduled Follow-up Submission	Complete Remission/Response		No			YES	Right	NO	11		Functional (Limited) Neck Dissection	YES	NO	Negative		12	8	G2				0
TCGA-BA-A6DE-01A					70	1	318.55.0	Nationwide Children's Hospital	TCGA-BA-A6DE-F61809	EE3F992E-D1EF-4530-A059-A902E4517345	TCGA-BA-A6DE	M0	N0	T3	Stage III	22	7				0				C65DA5C5-8683-45BB-A801-126A86600866	Scheduled Follow-up Submission	Complete Remission/Response	6	No	Negative	Negative	YES	Right	YES	73	Functional (Limited) Neck Dissection	Functional (Limited) Neck Dissection	YES	NO	Negative		12	7	G2				0
TCGA-H7-7774-01A					75	0	188.78.0	Nationwide Children's Hospital	TCGA-H7-7774-F36222	9650C5C0-E490-49E8-ACE3-220FE367EDE3	TCGA-H7-7774	M0	N0	T3	Stage III	22	24			30	0		NO		B936AE75-C415-422B-A604-780B49346B69	Scheduled Follow-up Submission	Complete Remission/Response	0	No			YES		NO	21				NO		Surgery	12	10	G2				0
TCGA-CQ-6219-01A	NO	YES	NO		50	1.7	151.75.0	Nationwide Children's Hospital	TCGA-CQ-6219-F18541	da6f954c-0e6f-4ac1-8339-ac3b547bd497	TCGA-CQ-6219	M0	N2b	T3	Stage IVA	22	30				0	195			242122A4-C91C-4ECB-B842-F911F71997F8	Scheduled Follow-up Submission	Progressive Disease	7	No			YES	Right		55	Functional (Limited) Neck Dissection	Functional (Limited) Neck Dissection	YES	NO	Negative		12	9	G2	Cervical Lymph Nodes		YES	1	0
TCGA-CV-6962-01A					65		151.75.0	Nationwide Children's Hospital	TCGA-CV-6962-F41289	A0E8BD65-A7C7-4D2C-A783-FCC91032E3B7	TCGA-CV-6962	M0	N0	T3	Stage III	22	14				0				9F8B0D74-D900-49B6-A622-BB15F178E87B	Scheduled Follow-up Submission	Complete Remission/Response		No			YES		NO				NO		Positive		12	3	G2
TCGA-CV-6962-11A					65		151.75.0	Nationwide Children's Hospital	TCGA-CV-6962-F41289	A0E8BD65-A7C7-4D2C-A783-FCC91032E3B7	TCGA-CV-6962	M0	N0	T3	Stage III	22	14				0				9F8B0D74-D900-49B6-A622-BB15F178E87B	Scheduled Follow-up Submission	Complete Remission/Response		No			YES		NO				NO		Positive		12	3	G2
TCGA-CV-7235-01A					67	4	164.84.0	Nationwide Children's Hospital	TCGA-CV-7235-F58392	3056E99F-8AEE-4AEE-BA2C-A4404198C2AD	TCGA-CV-7235	M0	N0	T3	Stage III	22	9				0				58CAC4BA-37DA-493C-883D-4FEBB5986802	Scheduled Follow-up Submission	Complete Remission/Response	7	No			YES		NO	64	Functional (Limited) Neck Dissection	Functional (Limited) Neck Dissection	YES	YES	Positive		12	4	G3
TCGA-CV-7235-11A					67	4	164.84.0	Nationwide Children's Hospital	TCGA-CV-7235-F58392	3056E99F-8AEE-4AEE-BA2C-A4404198C2AD	TCGA-CV-7235	M0	N0	T3	Stage III	22	9				0				58CAC4BA-37DA-493C-883D-4FEBB5986802	Scheduled Follow-up Submission	Complete Remission/Response	7	No			YES		NO	64	Functional (Limited) Neck Dissection	Functional (Limited) Neck Dissection	YES	YES	Positive		12	4	G3
TCGA-BB-4217-01A					68	10	188.78.0	Nationwide Children's Hospital	TCGA-BB-4217-F65311	7626489A-48EB-4969-9E58-395901D5BE19	TCGA-BB-4217	M0	N2c	T4a	Stage IVA	22	22			52	0		YES		79104FE4-DDCC-4E66-A310-88A8A2463E21	Scheduled Follow-up Submission	Partial Remission/Response	7	No			YES		YES	51			YES		Negative	Surgery	12	9	G3
TCGA-QK-A6VC-01A					62		355.48.0	Nationwide Children's Hospital	TCGA-QK-A6VC-F63230	C5852551-28F0-42D7-A85E-17DD377F2AE5	TCGA-QK-A6VC	M0	N2c	T4a	Stage IVA	22	4			66	0		NO		3D237F81-B52A-4DCE-ADCA-789BFBE563DA	Scheduled Follow-up Submission	Complete Remission/Response		No	Negative		YES	Right	NO	67	Functional (Limited) Neck Dissection	Modified Radical Neck Dissection	YES	NO	Close	Radiation	12	8	G2				1	0
TCGA-CV-7100-01A					66		164.84.0	Nationwide Children's Hospital			TCGA-CV-7100	M0	N0	T2	Stage II	22					0				838504B7-1DB4-44D3-B6A9-A9601595E868				No			YES	Left					NO	NO	Positive		12		G3
TCGA-CV-7247-01A					55		164.84.0	Nationwide Children's Hospital			TCGA-CV-7247	M0	N0	T2	Stage II	22					0				EE5334FB-5D12-4045-B480-D0549124FD28				No			YES			9	Functional (Limited) Neck Dissection	Functional (Limited) Neck Dissection	YES	YES	Negative		12		G2
TCGA-CV-7247-11A					55		164.84.0	Nationwide Children's Hospital			TCGA-CV-7247	M0	N0	T2	Stage II	22					0				EE5334FB-5D12-4045-B480-D0549124FD28				No			YES			9	Functional (Limited) Neck Dissection	Functional (Limited) Neck Dissection	YES	YES	Negative		12		G2
TCGA-CV-A45T-01A					64		260.56.0	Nationwide Children's Hospital	TCGA-CV-A45T-F46751	E11852D8-3B9C-4553-B3E9-7C01A9E1AB21	TCGA-CV-A45T	M0	N0	T2	Stage II	22	15				0				3B8AF709-919A-48F9-A07B-38B86E789303	Scheduled Follow-up Submission			No			YES	Right		32		Functional (Limited) Neck Dissection	YES		Positive		12	8	G3				0	0
TCGA-CN-6010-01A					53	4	107.82.0	Nationwide Children's Hospital	TCGA-CN-6010-F36116	58360E9A-867F-4317-893B-7BB0B9C85BD3	TCGA-CN-6010	M0	N0	T4a	Stage IVA	22	19			98	0		NO	Amplified	427C6FD8-7FDF-40D0-A624-F4946468D83D	Scheduled Follow-up Submission	Complete Remission/Response	7	No	Negative	Negative	YES		NO	39	Modified Radical Neck Dissection	Modified Radical Neck Dissection	YES	YES	Negative	Concurrent Chemotherapy	12	10	G2				3	0
TCGA-CN-A63U-01A					50		311.57.0	Nationwide Children's Hospital	TCGA-CN-A63U-F44218	F9D7020A-A528-4AB2-972C-0FD342430594	TCGA-CN-A63U	M0	N0	T3	Stage III	22	17			86	0		NO		4AE3DAC5-05CD-4F81-BB87-D0A9DAE5E52A	Scheduled Follow-up Submission	Complete Remission/Response		No		Negative	YES		NO	45	Functional (Limited) Neck Dissection	Functional (Limited) Neck Dissection	YES	YES	Negative	Radiation	12	6	G3				0	2
TCGA-CV-7418-01A					62	6	188.78.0	Nationwide Children's Hospital	TCGA-CV-7418-F45474	EF940C08-D52D-4729-990D-40918888E6CE	TCGA-CV-7418	M0	N0	T4a	Stage IVA	22	15			567	0				D8CB476E-D5DB-43C1-BC70-F0531102CDF6	Scheduled Follow-up Submission	Complete Remission/Response	7	No			YES	Left	NO	28	Functional (Limited) Neck Dissection		YES		Positive	Radiation	12	7	G2				2	0
TCGA-CV-7418-11A					62	6	188.78.0	Nationwide Children's Hospital	TCGA-CV-7418-F45474	EF940C08-D52D-4729-990D-40918888E6CE	TCGA-CV-7418	M0	N0	T4a	Stage IVA	22	15			567	0				D8CB476E-D5DB-43C1-BC70-F0531102CDF6	Scheduled Follow-up Submission	Complete Remission/Response	7	No			YES	Left	NO	28	Functional (Limited) Neck Dissection		YES		Positive	Radiation	12	7	G2				2	0
TCGA-CN-A63T-01A					60	1.7	301.57.0	Nationwide Children's Hospital	TCGA-CN-A63T-F44216	41AC694F-19B6-4705-A7B2-857DE7EC0895	TCGA-CN-A63T	M0	N2b	T3	Stage IVA	22	17			72	0		NO		1F40EA83-42CE-4E09-A06D-244AFF175FDE	Scheduled Follow-up Submission	Complete Remission/Response	7	No		Negative	YES		NO	80	Functional (Limited) Neck Dissection	Functional (Limited) Neck Dissection	YES	YES	Negative	Concurrent Chemotherapy	12	6	G3				0	5
TCGA-CR-7376-01A					83		190.78.0	Nationwide Children's Hospital	TCGA-CR-7376-F31302	3e93bfc0-c7ba-4e41-b319-6e1c4da5b090	TCGA-CR-7376	M0	N0	T2	Stage II	22	25				0				4B83424A-C4FE-425A-B308-BE7113D54E73	Scheduled Follow-up Submission			No	Negative	Negative	YES	Right		22		Modified Radical Neck Dissection	YES	YES	Positive		12	4	G2			NO	1
TCGA-HD-8314-01A					58		241.67.0	Nationwide Children's Hospital	TCGA-HD-8314-F64323	8A1A3640-8A01-4A84-B5FA-80F274CE5031	TCGA-HD-8314	M0	N1	T1	Stage III	22	28			121	0		NO		156EE02E-78A2-4992-91E0-8C83CE572917	Scheduled Follow-up Submission	Complete Remission/Response		No		Positive	YES	Left	NO	44	Modified Radical Neck Dissection		YES	YES	Close	Surgery	12	8	G4				1
TCGA-P3-A5QE-01A					49		301.57.0	Nationwide Children's Hospital	TCGA-P3-A5QE-F55931	A43C7949-9922-4276-9076-A022936B0EA8	TCGA-P3-A5QE	M0	N1	T1	Stage III	22	21			74	0		NO		7F2F0F75-164F-4BC2-8130-80E544C6FE24	Scheduled Follow-up Submission	Complete Remission/Response		No			YES	Right	NO	17		Functional (Limited) Neck Dissection	YES		Close		12	1	G2				1
TCGA-CN-6989-01A					64	3	151.75.0	Nationwide Children's Hospital	TCGA-CN-6989-F36137	01A2CAF1-AADE-46D3-B906-3FDCA5DA03E2	TCGA-CN-6989	M0	N2b	T3	Stage IVA	22	19			116	0		NO	Unamplified	2056701D-2D85-4C4F-9F4D-18FEC232AA62	Additional New Tumor Event	Stable Disease	7	No	Negative	Negative	YES		NO	56	Functional (Limited) Neck Dissection	Functional (Limited) Neck Dissection	YES	YES	Negative	Concurrent Chemotherapy	12	10	G2				18	0
TCGA-P3-A5Q5-01A					54		301.57.0	Nationwide Children's Hospital	TCGA-P3-A5Q5-F55446	5FFF7748-F2AD-4C34-9921-854EA5BC3C90	TCGA-P3-A5Q5	M0	N2	TX	Stage IVA	22	8				0				51B0FF16-8891-4203-9225-761FB10AC308	Scheduled Follow-up Submission			No			YES	Right	YES			Modified Radical Neck Dissection	YES		Positive		12	1	G3
TCGA-CN-6018-01A					85		107.82.0	Nationwide Children's Hospital	TCGA-CN-6018-F36124	CDA1B82E-DC73-4BA6-A40F-82D394F21727	TCGA-CN-6018	M0	N2c	T4a	Stage IVA	22	19				0				92AF847C-BA21-4978-9E77-EABDD71278C8	Scheduled Follow-up Submission	Complete Remission/Response		No			YES		NO	20	Functional (Limited) Neck Dissection	Functional (Limited) Neck Dissection	YES	NO	Negative		12	10	G2				2	0
TCGA-CN-6019-01A					61	3	107.82.0	Nationwide Children's Hospital	TCGA-CN-6019-F36127	84C1354D-E8B2-40B5-990F-25AC6B33051F	TCGA-CN-6019	M0	N0	T4a	Stage IVA	22	19			97	0		NO	Unamplified	9BFD4381-423F-492F-A483-50C79E9E8B76	Scheduled Follow-up Submission	Complete Remission/Response	7	No	Negative	Negative	YES		NO	45			YES	NO		Concurrent Chemotherapy	12	10	G2				0	0
TCGA-MT-A67F-01A					60	0	311.57.0	Nationwide Children's Hospital	TCGA-MT-A67F-F60271	7996DE65-F393-4341-8522-A26307E16731	TCGA-MT-A67F	MX	N0	T4	Stage IVA	22	4			27	0		NO		A951E6C7-11B9-462C-A780-56F5BCFE6E45	Scheduled Follow-up Submission	Complete Remission/Response	0	No			YES	Right	NO	64		Functional (Limited) Neck Dissection	YES	NO	Negative	Surgery	12	6	G2				0
TCGA-CV-6937-01A					71		164.84.0	Nationwide Children's Hospital			TCGA-CV-6937	M0	N0	T2	Stage II	22					0				655B2B82-1686-419B-8488-814C724BF4C9				No			YES						NO		Negative		12		G2
TCGA-CR-6480-01A					53		145.84.0	Nationwide Children's Hospital	TCGA-CR-6480-F18144	010cb47c-c1db-4ba8-bb87-cdf9cfa1af53	TCGA-CR-6480	M0	N2a	T2	Stage IVA	22	21				0				C36D2584-9881-46EF-AE4F-5E971BC42064				No	Positive	Positive	YES	Right					NO				12	9	G2			NO
TCGA-HD-7754-01A					69	4	188.78.0	Nationwide Children's Hospital	TCGA-HD-7754-F66215	B40A8EDA-ED4E-4E08-9398-2A1962DA5D11	TCGA-HD-7754	M0	N2b	T2	Stage IVA	22	3			106	0		NO		535CF351-DB55-4807-8E6C-CFA3C47CF19E	Scheduled Follow-up Submission	Complete Remission/Response	7	No			YES	Right	NO	23		Radical Neck Dissection	YES	NO	Positive	Surgery	12	10	G1				4	0
TCGA-CV-7183-01A					53		164.84.0	Nationwide Children's Hospital	TCGA-CV-7183-F41176	6BB4CD37-CC1C-4967-B147-1AABE4BC34E4	TCGA-CV-7183	M0	N0	T2	Stage II	22	13				0				54712FBE-84C9-4C2C-82D8-C9632EDA40DE	Scheduled Follow-up Submission			No			YES		NO	36	Modified Radical Neck Dissection		YES		Negative		12	3	G1				0
TCGA-CV-7183-11A					53		164.84.0	Nationwide Children's Hospital	TCGA-CV-7183-F41176	6BB4CD37-CC1C-4967-B147-1AABE4BC34E4	TCGA-CV-7183	M0	N0	T2	Stage II	22	13				0				54712FBE-84C9-4C2C-82D8-C9632EDA40DE	Scheduled Follow-up Submission			No			YES		NO	36	Modified Radical Neck Dissection		YES		Negative		12	3	G1				0
TCGA-CN-4738-01A					53	17	83.86.0	Nationwide Children's Hospital	TCGA-CN-4738-F13500	9b48c1d1-7870-49a5-8f94-02ec0501890f	TCGA-CN-4738	M0	N0	T4a	Stage IVA	22	29				0				49754D67-3AF2-4322-BF80-D635A323C490			7	No			YES			39	Functional (Limited) Neck Dissection	Functional (Limited) Neck Dissection	YES	YES	Negative		12	6	G2			NO	0	0
TCGA-T3-A92N-01A					79		403.37.0	Nationwide Children's Hospital	TCGA-T3-A92N-F69238	7B6C31A7-C8F8-4568-B3A1-4B4D045277CF	TCGA-T3-A92N	M1	N1	T1	Stage IVC	22	30				0				F9170DB7-8BFA-46C8-822F-52BA547B72B5	Scheduled Follow-up Submission			No			YES	Midline	NO	31	Radical Neck Dissection	Radical Neck Dissection	YES	NO	Positive		12	12	G3				6	0
TCGA-CN-A6V7-01A					40		355.48.0	Nationwide Children's Hospital	TCGA-CN-A6V7-F52382	813A7465-A034-4A6E-8726-A49DD8D448E7	TCGA-CN-A6V7	M0	N2b	T2	Stage IVA	22	3			132	0		NO		FDDB14E2-AE26-4306-9626-221F6E6525F7	Scheduled Follow-up Submission	Complete Remission/Response		No	Positive	Positive	YES	Right	NO				NO		Negative	Surgery	12	12	GX
TCGA-D6-A6EQ-01A					57		318.55.0	Nationwide Children's Hospital			TCGA-D6-A6EQ	M0	N1	T4a	Stage IVA	22					0				B3DDE8DA-A3EF-49A2-BA50-D769D8DFE31E				No			YES	Left		20	Modified Radical Neck Dissection		YES	NO	Negative		12		G3				0	1
TCGA-BA-6869-01A					62	2	145.84.0	Nationwide Children's Hospital	TCGA-BA-6869-F15573	a1552ac2-11e1-4b14-81a4-4a79ee319105	TCGA-BA-6869	M0	N0	T3	Stage III	22	25				0				BD6B3791-7D29-4BBC-94AF-F17D9680772A			7	No			YES	Left		80	Modified Radical Neck Dissection	Modified Radical Neck Dissection	YES	NO	Close		12	8	G2				0	0
TCGA-CN-5374-01A					56		54.89.0	Nationwide Children's Hospital	TCGA-CN-5374-F36115	BA44D232-EEA7-4C1C-B037-39DE48773669	TCGA-CN-5374	M0	N2	T2	Stage IVA	22	19				0				31B918BF-3377-4355-A0DC-10F228B826C2	Additional New Tumor Event			No	Positive		YES	Left	NO				NO		Positive		12	10	G3					0
TCGA-CV-A461-01A					65		273.58.0	Nationwide Children's Hospital	TCGA-CV-A461-F47035	FD323177-CC53-4E9A-A11A-192CA95C5B91	TCGA-CV-A461	M0	N0	T3	Stage III	22	21				0				2860CB60-C42B-447D-9DB4-901E7C79A5C9	Scheduled Follow-up Submission	Complete Remission/Response		No			YES			21	Functional (Limited) Neck Dissection		YES		Negative		12	8	G2				0	0
TCGA-CN-6992-01A					61	16	151.75.0	Nationwide Children's Hospital	TCGA-CN-6992-F69787	09686B49-0B5E-4DB3-88F5-CF9BB46B44B5	TCGA-CN-6992	M0	N1	T4a	Stage IVA	22	20			140	0		NO		081D5F26-BEB7-498A-844C-AF0B621FFA16	Scheduled Follow-up Submission	Complete Remission/Response	7	No	Negative	Negative	YES		NO	48	Functional (Limited) Neck Dissection	Functional (Limited) Neck Dissection	YES	YES	Negative	Surgery	12	1	G2				3	0
TCGA-CV-7440-01A					38		190.78.0	Nationwide Children's Hospital			TCGA-CV-7440	M0	N0	T2	Stage II	22					0				FB494017-E5C8-4329-BDAC-CF21FD744A0A				Yes			YES	Midline					NO	YES	Negative		12		GX
TCGA-CV-7440-11A					38		190.78.0	Nationwide Children's Hospital			TCGA-CV-7440	M0	N0	T2	Stage II	22					0				FB494017-E5C8-4329-BDAC-CF21FD744A0A				Yes			YES	Midline					NO	YES	Negative		12		GX
TCGA-CR-7382-01A	NO	NO	YES		49		190.78.0	Nationwide Children's Hospital	TCGA-CR-7382-F31298	9b8649dc-1a87-4f46-833f-611d6d37bddd	TCGA-CR-7382	M0	N2c	T2	Stage IVA	22	25	640			0	614			9B0C6058-CE47-4B7E-A448-06CE036EEC7A	Scheduled Follow-up Submission	Complete Remission/Response		No			YES	Right		83	Modified Radical Neck Dissection	Modified Radical Neck Dissection	YES		Negative		12	4	G2	Oral Cavity	Tongue	YES	8
TCGA-QK-A8Z9-01B					56		403.37.0	Nationwide Children's Hospital	TCGA-QK-A8Z9-F67695	46EE507F-A54C-4928-AE99-3FDD110F5ABE	TCGA-QK-A8Z9	M0	N2b	T4a	Stage IVA	22	9			102	0				348F9DCB-F086-4442-803C-60F7B2CAAAA8	Scheduled Follow-up Submission			No			YES	Right	NO	82	Modified Radical Neck Dissection	Modified Radical Neck Dissection	YES	YES	Negative	Concurrent Chemotherapy	12	11	G2				2	0
TCGA-CV-5431-01A	NO	NO			73	2	83.86.0	Nationwide Children's Hospital	TCGA-CV-5431-F18421	866a7d21-2e51-46ec-b42a-ab2c0499bde2	TCGA-CV-5431	M0	N2	T3	Stage IVA	22	15				0				B1E96DCD-3C27-4BF1-B06C-FA31D02C02AF	Scheduled Follow-up Submission	Complete Remission/Response	7	No			YES			29	Functional (Limited) Neck Dissection	Functional (Limited) Neck Dissection	YES	NO	Negative		12	11	G3			NO	9
TCGA-CV-5431-11A	NO	NO			73	2	83.86.0	Nationwide Children's Hospital	TCGA-CV-5431-F18421	866a7d21-2e51-46ec-b42a-ab2c0499bde2	TCGA-CV-5431	M0	N2	T3	Stage IVA	22	15				0				B1E96DCD-3C27-4BF1-B06C-FA31D02C02AF	Scheduled Follow-up Submission	Complete Remission/Response	7	No			YES			29	Functional (Limited) Neck Dissection	Functional (Limited) Neck Dissection	YES	NO	Negative		12	11	G3			NO	9
TCGA-CQ-A4CA-01A							265.56.0	Nationwide Children's Hospital	TCGA-CQ-A4CA-F57578	D8C287F2-3786-473F-8469-7AC952424D52	TCGA-CQ-A4CA	M0	N0	T2	Stage II	22	4						NO		E8A8324A-E009-4D18-A29D-999B03FA779F	Scheduled Follow-up Submission			No			YES	Left	YES	25	Functional (Limited) Neck Dissection		YES	NO	Negative	Surgery	12	4	G2				0	0
TCGA-CR-7368-01A					54		190.78.0	Nationwide Children's Hospital	TCGA-CR-7368-F31311	edd4f64d-652d-456b-834a-e463494255c8	TCGA-CR-7368	M0	N0	T4a	Stage IVA	22	9				0				DD5E9C97-290C-44C9-A277-2E338421C58E	Scheduled Follow-up Submission			No			YES	Right		41	Functional (Limited) Neck Dissection	Modified Radical Neck Dissection	YES		Negative		12	4	G2			NO	1
TCGA-QK-A652-01A					60	1	311.57.0	Nationwide Children's Hospital	TCGA-QK-A652-F58071	27CE1D0B-2DFE-499C-B791-2150DF162FD8	TCGA-QK-A652	M0	N0	T2	Stage II	22	2			77	0		NO		753F4599-98D2-4EA6-A620-EEF092C2B584	Scheduled Follow-up Submission	Complete Remission/Response	1	No			YES	Left	NO	39	Functional (Limited) Neck Dissection		YES	YES	Negative	Radiation	12	4	G2				1	0
TCGA-UF-A7JS-01A					59		355.48.0	Nationwide Children's Hospital	TCGA-UF-A7JS-F68132	2E433F2D-D976-43A4-91FF-C65575992899	TCGA-UF-A7JS	M0	N2b	T3	Stage IVA	22	13				0				7E3DDBF5-5CA2-4697-9523-16303273AC3E	Scheduled Follow-up Submission	Progressive Disease		No			YES	Left	NO	54	Modified Radical Neck Dissection	Functional (Limited) Neck Dissection	YES	YES	Positive		12	11	G2				4
TCGA-CV-7428-01A					47	3	190.78.0	Nationwide Children's Hospital			TCGA-CV-7428	M0	N2a	T4a	Stage IVA	22					0				3E7A0EC1-5D11-448A-88DE-7D58F4841755			7	No			YES	Right		10		Functional (Limited) Neck Dissection	YES		Positive		12		G2				2
TCGA-CV-7428-11A					47	3	190.78.0	Nationwide Children's Hospital			TCGA-CV-7428	M0	N2a	T4a	Stage IVA	22					0				3E7A0EC1-5D11-448A-88DE-7D58F4841755			7	No			YES	Right		10		Functional (Limited) Neck Dissection	YES		Positive		12		G2				2
TCGA-CV-7434-01A					64	1	190.78.0	Nationwide Children's Hospital	TCGA-CV-7434-F41193	65C16DF3-5EEC-4C69-A096-3C3C92C183C4	TCGA-CV-7434	M0	N0	T3	Stage III	22	13				0				2F4C6EF8-0146-4BED-9536-3E69DCF5FA91	Scheduled Follow-up Submission	Complete Remission/Response	7	No			YES	Left		1		Functional (Limited) Neck Dissection	YES		Negative		12	3	G2				1
TCGA-CV-7434-11A					64	1	190.78.0	Nationwide Children's Hospital	TCGA-CV-7434-F41193	65C16DF3-5EEC-4C69-A096-3C3C92C183C4	TCGA-CV-7434	M0	N0	T3	Stage III	22	13				0				2F4C6EF8-0146-4BED-9536-3E69DCF5FA91	Scheduled Follow-up Submission	Complete Remission/Response	7	No			YES	Left		1		Functional (Limited) Neck Dissection	YES		Negative		12	3	G2				1
TCGA-CV-7089-01A					74	0	164.84.0	Nationwide Children's Hospital	TCGA-CV-7089-F40532	90DE429E-641C-4D97-8E73-7FF3150C242C	TCGA-CV-7089	M0	N2	T4a	Stage IVA	22	22				0				D622D705-1919-4EA2-812B-03D7963DC0E2	Scheduled Follow-up Submission		0	No			YES		NO	22	Modified Radical Neck Dissection	Modified Radical Neck Dissection	YES	YES	Negative		12	2	G2				8
TCGA-CV-7089-11A					74	0	164.84.0	Nationwide Children's Hospital	TCGA-CV-7089-F40532	90DE429E-641C-4D97-8E73-7FF3150C242C	TCGA-CV-7089	M0	N2	T4a	Stage IVA	22	22				0				D622D705-1919-4EA2-812B-03D7963DC0E2	Scheduled Follow-up Submission		0	No			YES		NO	22	Modified Radical Neck Dissection	Modified Radical Neck Dissection	YES	YES	Negative		12	2	G2				8
TCGA-QK-A8ZA-01A					60	3	403.37.0	Nationwide Children's Hospital	TCGA-QK-A8ZA-F67700	D922BF0F-E795-4C2F-A798-8FEE1C55CAB6	TCGA-QK-A8ZA	MX	N2b	T2	Stage IVA	22	9			135	0		NO		4739CA96-D9C6-4833-A99D-39745C4F68B8	Scheduled Follow-up Submission	Complete Remission/Response	7	No		Positive	YES	Right	NO				NO			Concurrent Chemotherapy	12	11	G2
TCGA-BB-4227-01A					66	3	145.84.0	Nationwide Children's Hospital	TCGA-BB-4227-F36238	553867FD-EED5-440C-B91E-79EF35856FED	TCGA-BB-4227	M0	N2b	T4a	Stage IVA	22	22			7	0		YES		0EBC8F61-7FC9-4273-AE34-01F401AC5386	Scheduled Follow-up Submission	Stable Disease	7	No			YES		YES	25			YES		Negative	Surgery	12	9	G2
TCGA-BA-A6DB-01A					24	0	311.57.0	Nationwide Children's Hospital	TCGA-BA-A6DB-F60724	3C41241B-ECDE-4220-B2E6-8B7697B40408	TCGA-BA-A6DB	M0	N0	T2	Stage II	22	13				0				30B30762-6684-4518-9A36-07CFB154CEDB	Scheduled Follow-up Submission		0	No	Negative	Negative	YES	Right	YES	24		Functional (Limited) Neck Dissection	YES	NO	Negative		12	6	G1				0
TCGA-CN-5358-01A	YES	YES	YES	NO	60	6	83.86.0	Nationwide Children's Hospital	TCGA-CN-5358-F10040	9cf7cf64-3cd1-452d-99b7-a599264c50ed	TCGA-CN-5358	M0	N1	T2	Stage III	22	6	161			0	145		Unamplified	27628A97-AB36-40CF-9979-1D080C1A053E		Complete Remission/Response	2	No	Negative	Negative	YES			57	Modified Radical Neck Dissection	Modified Radical Neck Dissection	YES	NO	Negative		12	4	G2	Cervical Lymph Nodes		YES	0	0
TCGA-CV-7437-01A					77		190.78.0	Nationwide Children's Hospital			TCGA-CV-7437	M0	N0	T2	Stage II	22					0				D9C0C30C-C27A-4704-A1D8-16C8606D0064				Yes			YES	Right					NO	YES	Negative		12		GX
TCGA-CV-7437-11A					77		190.78.0	Nationwide Children's Hospital			TCGA-CV-7437	M0	N0	T2	Stage II	22					0				D9C0C30C-C27A-4704-A1D8-16C8606D0064				Yes			YES	Right					NO	YES	Negative		12		GX
TCGA-CV-7242-01A					60	5	164.84.0	Nationwide Children's Hospital			TCGA-CV-7242	M0	N0	T3	Stage III	22					0				11C483B3-C4EF-4216-9F8E-0FFBD34A3F8E			7	No			YES			43	Functional (Limited) Neck Dissection	Functional (Limited) Neck Dissection	YES	NO	Negative		12		G2				0	0
TCGA-CV-7242-11A					60	5	164.84.0	Nationwide Children's Hospital			TCGA-CV-7242	M0	N0	T3	Stage III	22					0				11C483B3-C4EF-4216-9F8E-0FFBD34A3F8E			7	No			YES			43	Functional (Limited) Neck Dissection	Functional (Limited) Neck Dissection	YES	NO	Negative		12		G2				0	0
TCGA-CR-7373-01A					66		164.84.0	Nationwide Children's Hospital	TCGA-CR-7373-F22017	8dbbb339-3ef2-4c6e-be1f-eee6c8bc0d67	TCGA-CR-7373	M0	N2b	T4a	Stage IVA	22	14				0				C91EBE43-7DA6-462C-BB78-EC6DFDE2E522	Scheduled Follow-up Submission			No	Negative	Negative	YES	Left		19	Modified Radical Neck Dissection		YES		Negative		12	2	G2			NO	1
TCGA-CN-6011-01A					57		107.82.0	Nationwide Children's Hospital	TCGA-CN-6011-F56628	B904A4D2-0A1B-49B7-BD88-B4479C2AA2D2	TCGA-CN-6011	M0	N0	T4a	Stage IVA	22	14			159	0		NO		BBF663AD-C3E0-46E0-83D9-4EE7777501D4	Scheduled Follow-up Submission	Complete Remission/Response		No			YES		NO	44	Functional (Limited) Neck Dissection		YES	NO		Surgery	12	2	G3				0	0
TCGA-MT-A67D-01A					55	0	311.57.0	Nationwide Children's Hospital	TCGA-MT-A67D-F48051	C8CAC632-2892-4792-92F4-789C52CB2659	TCGA-MT-A67D	M0	N0	T2	Stage II	22	5				0				718D4BB3-A044-48DA-B0D6-B358BABEC06A	Scheduled Follow-up Submission		3	No			YES	Right	YES	23		Functional (Limited) Neck Dissection	YES	NO	Negative		12	9	G2				0
TCGA-BB-A6UO-01A					61		355.48.0	Nationwide Children's Hospital			TCGA-BB-A6UO	MX	N2	T3	Stage IVA	22					0				0C6B631C-9538-4662-8998-07CCF7FE5A6C				No			YES	Left		28	Radical Neck Dissection		YES	NO	Close		12		G2					3
TCGA-CN-4725-01A					60		54.89.0	Nationwide Children's Hospital	TCGA-CN-4725-F56579	3B1F3154-9A0A-4D50-858D-2A33138876A7	TCGA-CN-4725	M0	N0	T2	Stage II	22	13			17	0		NO	Amplified	E251BF3E-1906-4120-93DA-8171E32C6CAA	Scheduled Follow-up Submission	Complete Remission/Response		No	Negative	Negative	YES		NO	16		Modified Radical Neck Dissection	YES	NO	Negative	Surgery	12	2	G2				0	0
TCGA-UF-A71E-01A					63		355.48.0	Nationwide Children's Hospital	TCGA-UF-A71E-F64169	A1B9E83A-7CB7-46BE-8BF5-BDAFF278455C	TCGA-UF-A71E	M0	N0	T4	Stage IVA	22	26				0				01E6C31B-C42A-40BB-AA6D-867990697034	Scheduled Follow-up Submission	Complete Remission/Response		No			YES	Left	NO	48	Functional (Limited) Neck Dissection	Functional (Limited) Neck Dissection	YES	YES	Negative		12	8	G3				0
TCGA-MT-A7BN-01A					74	0	355.48.0	Nationwide Children's Hospital	TCGA-MT-A7BN-F69300	341BE1C3-66AA-40E4-9EDD-2F31F295A6CA	TCGA-MT-A7BN	M0	N2b	T2	Stage IVA	22	31			469	0		YES		D724D905-F52F-4290-97FD-55FCBC367D26	Scheduled Follow-up Submission	Progressive Disease	0	No			YES	Midline	NO	19	Radical Neck Dissection	Radical Neck Dissection	YES	YES	Negative	Radiation	12	12	G3
TCGA-CQ-7071-01A					76	0	311.57.0	Nationwide Children's Hospital	TCGA-CQ-7071-F46672	51C4F4B8-34A3-46E7-BBB6-03CB3F0C0320	TCGA-CQ-7071	M0	N1	T4a	Stage IVA	22	13			155	0		NO		A2BDC59C-4EB6-495B-8E20-0699F60D9A57	Scheduled Follow-up Submission	Complete Remission/Response	0	No			YES	Left	NO	22	Functional (Limited) Neck Dissection		YES	NO	Close	Surgery	12	8	G2				1	0
TCGA-CQ-5326-01A					67	2	145.84.0	Nationwide Children's Hospital	TCGA-CQ-5326-F18532	5590e343-be48-495e-8307-9981aac4302b	TCGA-CQ-5326	M0	N2b	T4a	Stage IVA	22	4				0				09A0DC13-5D00-4685-8E99-06869AA7E2F4	Scheduled Follow-up Submission	Progressive Disease	5	No			YES	Right		56	Functional (Limited) Neck Dissection	Functional (Limited) Neck Dissection	YES	NO	Negative		12	10	G3			NO	19	0
TCGA-CV-7410-01A					61		188.78.0	Nationwide Children's Hospital			TCGA-CV-7410	M0	N0	T2	Stage II	22					0				4C23755E-7433-4A39-BA1B-12B385C3E30A				Yes			YES	Right		10		Modified Radical Neck Dissection	YES		Negative		12		GX				1	0
TCGA-CN-5361-01A					80		54.89.0	Nationwide Children's Hospital	TCGA-CN-5361-F36101	0A65939E-44DC-46A0-812D-16EBF0085DBC	TCGA-CN-5361		NX	TX		22	18			12	0		NO		9DCB2C39-CE26-4F58-A2E9-409E58FBC0EE	Scheduled Follow-up Submission	Complete Remission/Response		No			YES		NO	56	Functional (Limited) Neck Dissection	Functional (Limited) Neck Dissection	YES	YES	Negative	Surgery	12	10	G2				1	0
TCGA-KU-A66T-01A					53		311.57.0	Nationwide Children's Hospital	TCGA-KU-A66T-F58452	DDE56EC8-377B-40C4-8E19-DF7E65877248	TCGA-KU-A66T	M0	N0	T4	Stage IVA	22	10			166	0		NO		F022B783-377E-4BB4-AF75-D02BAE3C1E06	Scheduled Follow-up Submission	Progressive Disease		No			YES	Right	NO	24		Modified Radical Neck Dissection	YES	NO	Negative	Radiation	12	4	G2				0
TCGA-CN-6013-01A					56		107.82.0	Nationwide Children's Hospital	TCGA-CN-6013-F56629	1A719AA6-80E1-4699-9EE5-9697E4E684D6	TCGA-CN-6013	M0	N2b	T4a	Stage IVA	22	14			148	0		NO	Unamplified	7120BB97-8144-4026-8594-D1B1FC34C05A	Scheduled Follow-up Submission	Progressive Disease		No	Negative	Negative	YES		YES	28		Functional (Limited) Neck Dissection	YES	YES	Negative	Surgery	12	2	G3				2	0
TCGA-HD-A634-01A					56		301.57.0	Nationwide Children's Hospital	TCGA-HD-A634-F66033	ECC8DE44-9559-42CB-9472-B7E8998D7263	TCGA-HD-A634	M0	N1	T3	Stage III	22	1				0				0E0A24ED-A2BA-447A-98D2-B0564BDDBAE2	Scheduled Follow-up Submission	Progressive Disease		No		Positive	YES	Left	NO	22	Modified Radical Neck Dissection		YES	YES	Close		12	10	G3				2
TCGA-CV-7446-01A					66	1	190.78.0	Nationwide Children's Hospital			TCGA-CV-7446	M0	N0	T2	Stage II	22					0				C9AB900E-946D-4141-AB31-579DCBE1591F			6	No			YES	Left		2	Modified Radical Neck Dissection	Modified Radical Neck Dissection	YES		Negative		12		G2				2	0
TCGA-CV-6959-01A					48	1	151.75.0	Nationwide Children's Hospital	TCGA-CV-6959-F36006	83F4F61D-9DAE-4C9F-905E-C3F31A5DA53C	TCGA-CV-6959	M0	N1	T3	Stage III	22	30				0				C94153B8-84D1-4144-96FB-F4012B98C3EC	Scheduled Follow-up Submission	Progressive Disease	7	No			YES		NO	28		Functional (Limited) Neck Dissection	YES	NO	Negative		12	7	G2				0	0
TCGA-CV-6959-11A					48	1	151.75.0	Nationwide Children's Hospital	TCGA-CV-6959-F36006	83F4F61D-9DAE-4C9F-905E-C3F31A5DA53C	TCGA-CV-6959	M0	N1	T3	Stage III	22	30				0				C94153B8-84D1-4144-96FB-F4012B98C3EC	Scheduled Follow-up Submission	Progressive Disease	7	No			YES		NO	28		Functional (Limited) Neck Dissection	YES	NO	Negative		12	7	G2				0	0
TCGA-UF-A718-01A					62		355.48.0	Nationwide Children's Hospital	TCGA-UF-A718-F64173	362CF8A6-7428-4B61-A0E4-533DE318A0D9	TCGA-UF-A718	M0	N0	T4a	Stage IVA	22	26				0				1662B968-F002-47F0-81F3-9C07D2CAFDB6	Scheduled Follow-up Submission			No			YES	Midline	YES	25	Functional (Limited) Neck Dissection	Functional (Limited) Neck Dissection	YES	NO	Negative		12	8	G2				0
TCGA-CR-7401-01A					64		164.84.0	Nationwide Children's Hospital	TCGA-CR-7401-F28759	dcc5b540-eede-4a44-8c59-72ad111e36e5	TCGA-CR-7401	M0	N0	T1	Stage I	22	28				0				C684D090-03D4-4EC5-A972-AC304582084B	Scheduled Follow-up Submission	Complete Remission/Response		No			YES	Right		27		Modified Radical Neck Dissection	YES	NO	Negative		12	2	G2			NO	0
TCGA-CV-7263-01A					64		164.84.0	Nationwide Children's Hospital			TCGA-CV-7263	M0	NX	T2	Stage II	22					0				EC5F88BB-ECAC-4290-B902-8EB2F5AD5E9E				No			YES							NO	Positive		12		G1
TCGA-CV-7263-11A					64		164.84.0	Nationwide Children's Hospital			TCGA-CV-7263	M0	NX	T2	Stage II	22					0				EC5F88BB-ECAC-4290-B902-8EB2F5AD5E9E				No			YES							NO	Positive		12		G1
TCGA-HD-7229-01A					60		164.84.0	Nationwide Children's Hospital	TCGA-HD-7229-F36841	1C92C192-3354-4F85-8D3D-FAE8637E921D	TCGA-HD-7229	M0	NX	T4a	Stage IVA	22	15				0				5A71F727-5A8C-4687-8207-2EFD55C4FFEB	Scheduled Follow-up Submission	Progressive Disease		No			YES	Left	NO								12	11	G3
TCGA-CN-5373-01A					55		54.89.0	Nationwide Children's Hospital	TCGA-CN-5373-F61918	05DDFF4B-C7FC-46BA-87A0-9EF2636EDADB	TCGA-CN-5373	M0	N0	T2	Stage II	22	10			109	0		NO	Amplified	8E0BFCB1-E333-4545-BE31-26734FC4EF37	Scheduled Follow-up Submission	Complete Remission/Response		No	Negative	Negative	YES		NO	30	Functional (Limited) Neck Dissection	Functional (Limited) Neck Dissection	YES	NO	Negative	Radiation	12	7	G1				0	0
TCGA-DQ-7592-01A					57	3	188.78.0	Nationwide Children's Hospital	TCGA-DQ-7592-F36209	D343348C-CD93-4BE6-A1EB-744A0B76449A	TCGA-DQ-7592	M0	N2b	T4a	Stage IVA	22	26			104	0		NO		D92E9043-381C-4F39-A9A1-A9459F358159	Scheduled Follow-up Submission	Complete Remission/Response	1	No		Negative	YES	Left	NO	42	Functional (Limited) Neck Dissection	Functional (Limited) Neck Dissection	YES	NO	Negative	Concurrent Chemotherapy	12	10	G2				3
TCGA-CV-5444-01A	NO	NO	NO	NO	64	2	83.86.0	Nationwide Children's Hospital	TCGA-CV-5444-F17965	83388b6c-2d9d-4525-9f3b-f9f8c168380e	TCGA-CV-5444	M0	N0	T4a	Stage IVA	22	28				0				16F9EC58-01B7-44FF-B391-33200F2B4287			5	No			YES			21	Functional (Limited) Neck Dissection	Functional (Limited) Neck Dissection	YES	NO			12	10	G3			NO	3	0
TCGA-CV-5444-11A	NO	NO	NO	NO	64	2	83.86.0	Nationwide Children's Hospital	TCGA-CV-5444-F17965	83388b6c-2d9d-4525-9f3b-f9f8c168380e	TCGA-CV-5444	M0	N0	T4a	Stage IVA	22	28				0				16F9EC58-01B7-44FF-B391-33200F2B4287			5	No			YES			21	Functional (Limited) Neck Dissection	Functional (Limited) Neck Dissection	YES	NO			12	10	G3			NO	3	0
TCGA-HD-8635-01A					61	4	241.67.0	Nationwide Children's Hospital	TCGA-HD-8635-F66212	827232DA-46AA-49C6-844A-21C026CD291C	TCGA-HD-8635	M0	N1	T1	Stage III	22	3			25	0		NO		4F7D7FC0-42A2-4FD0-B49C-45B92844FF9D	Scheduled Follow-up Submission	Complete Remission/Response	1	No		Negative	YES	Right	NO	1			NO	NO	Negative	Surgery	12	10	G2				1
TCGA-HD-8635-11A					61	4	241.67.0	Nationwide Children's Hospital	TCGA-HD-8635-F66212	827232DA-46AA-49C6-844A-21C026CD291C	TCGA-HD-8635	M0	N1	T1	Stage III	22	3			25	0		NO		4F7D7FC0-42A2-4FD0-B49C-45B92844FF9D	Scheduled Follow-up Submission	Complete Remission/Response	1	No		Negative	YES	Right	NO	1			NO	NO	Negative	Surgery	12	10	G2				1
TCGA-D6-8568-01A					62	5	241.67.0	Nationwide Children's Hospital	TCGA-D6-8568-F58025	2323350D-AB49-4F1C-93A6-08D6F0625F97	TCGA-D6-8568	M0	N0	T2	Stage II	22	31			0	0		NO		227AB79C-B614-4AF6-9DEF-5F264AA10017	Scheduled Follow-up Submission	Complete Remission/Response	2	No			YES	Left	NO	3	Functional (Limited) Neck Dissection	Functional (Limited) Neck Dissection	YES	NO	Negative	Surgery	12	3	G2				0	0
TCGA-H7-8501-01A					54	1	241.67.0	Nationwide Children's Hospital	TCGA-H7-8501-F45195	42C718CD-54B0-44B3-A5E1-6DB04045919B	TCGA-H7-8501	M0	N2a	T4a	Stage IVA	22	10			137	0		NO		B291F20F-AF20-4AA0-B5D2-E0136AD4BCCA	Scheduled Follow-up Submission	Complete Remission/Response	1	No			YES	Right	NO	43			YES	YES	Negative	Chemotherapy (not given concurrently)	12	7	GX				1
TCGA-CR-7374-01A					67		164.84.0	Nationwide Children's Hospital	TCGA-CR-7374-F48392	234B6454-3423-43BE-B185-0F326C791D1C	TCGA-CR-7374	M0	N0	T2	Stage II	22	12				0				A6FF1855-3F88-4F42-9365-7030C657CFDE	Scheduled Follow-up Submission			No			YES	Left	YES				NO				12	9	G2
TCGA-CR-7379-01A					78		164.84.0	Nationwide Children's Hospital	TCGA-CR-7379-F22050	c94bfd44-dab3-4b74-b3a4-5392d65e05b3	TCGA-CR-7379	M0	N2b	T4a	Stage IVA	22	20				0				4F3DA8BA-EB20-4FF4-9EF8-4321F31456E7	Scheduled Follow-up Submission			No	Negative	Negative	YES			33	Modified Radical Neck Dissection		YES	NO	Negative		12	2	G2			NO	2
TCGA-CV-A45Y-01A					61		265.56.0	Nationwide Children's Hospital	TCGA-CV-A45Y-F47264	23C7F868-BF06-4C92-84E6-0DE656E82FBF	TCGA-CV-A45Y	M0	N0	T4a	Stage IVA	22	23				0				99553E8E-C4BF-4F3C-8AC4-05D8BC3DD414	Scheduled Follow-up Submission			No			YES			15	Functional (Limited) Neck Dissection		YES		Negative		12	8	G3				0	0
TCGA-D6-A6EN-01A					71		318.55.0	Nationwide Children's Hospital	TCGA-D6-A6EN-F58037	FE11687B-1FC0-4A3A-BFA1-AB862961E881	TCGA-D6-A6EN	M0	N0	T3	Stage III	22	4				0				F10B578A-705A-4D24-99D5-41816AB527EB	Scheduled Follow-up Submission	Complete Remission/Response		No			YES	Left	NO	15	Modified Radical Neck Dissection		YES	YES	Negative		12	6	G3				1	0
TCGA-CN-6012-01A					66		107.82.0	Nationwide Children's Hospital	TCGA-CN-6012-F36117	3FB98E0D-B8FD-428C-9CF8-63A41B067419	TCGA-CN-6012	M0	N1	T3	Stage III	22	19			207	0		NO	Unamplified	0B39B6CC-B431-4DA7-A5C4-36495C8AC81F	Scheduled Follow-up Submission	Complete Remission/Response		No	Negative	Negative	YES		NO	35	Functional (Limited) Neck Dissection	Functional (Limited) Neck Dissection	YES	YES		Concurrent Chemotherapy	12	10	G2				4	0
TCGA-DQ-7595-01A					53	10	215.70.0	Nationwide Children's Hospital	TCGA-DQ-7595-F36212	82C16DBB-84AB-46F3-A5A4-F1E3124AFCA0	TCGA-DQ-7595	M0	N0	T2	Stage II	22	26			85	0		NO		AABCE367-8A52-413D-9059-B6D8F3E4948C	Scheduled Follow-up Submission	Complete Remission/Response	4	No		Positive	YES	Left	NO				NO			Concurrent Chemotherapy	12	10	G3
TCGA-UP-A6WW-01A					58	3	355.48.0	Nationwide Children's Hospital	TCGA-UP-A6WW-F69328	55D7B2F2-3285-45B7-85D1-A53BDCE22D43	TCGA-UP-A6WW	MX	N2c	T2	Stage IVA	22	5			123	0		NO		003FEDEA-057B-43C0-95F5-3BBB530A8961	Scheduled Follow-up Submission	Complete Remission/Response	7	No			YES	Right	NO	53	Functional (Limited) Neck Dissection	Radical Neck Dissection	YES	YES	Negative	Concurrent Chemotherapy	12	1	G2				14
TCGA-CV-7243-01A					50	1	164.84.0	Nationwide Children's Hospital			TCGA-CV-7243	M0	N0	T2	Stage II	22					0				2E6C753D-6EDB-4D7D-BA1D-FAA9B8193D2F			7	No			YES	Right		26		Functional (Limited) Neck Dissection	YES	NO	Negative		12		G2				1	0
TCGA-CV-7430-01A					56		190.78.0	Nationwide Children's Hospital			TCGA-CV-7430	M0	N0	T3	Stage III	22					0				EE9FA00A-4588-46DE-A312-68B31773D746				No			YES	Left		10		Functional (Limited) Neck Dissection	YES	YES	Positive		12		G2				0
TCGA-CV-7430-11A					56		190.78.0	Nationwide Children's Hospital			TCGA-CV-7430	M0	N0	T3	Stage III	22					0				EE9FA00A-4588-46DE-A312-68B31773D746				No			YES	Left		10		Functional (Limited) Neck Dissection	YES	YES	Positive		12		G2				0
TCGA-QK-A6V9-01A					56		355.48.0	Nationwide Children's Hospital	TCGA-QK-A6V9-F63228	9B3F75B0-0EFA-497A-BE4F-33D7B4B0D3A2	TCGA-QK-A6V9	M0	N0	T2	Stage II	22	4			26	0		NO		AB2F622A-99D0-4698-8FD5-3044294F680A	Scheduled Follow-up Submission	Complete Remission/Response		No	Positive	Positive	YES	Right	NO				NO	NO	Negative	Surgery	12	8	G2
TCGA-P3-A6T3-01A					49		355.48.0	Nationwide Children's Hospital			TCGA-P3-A6T3	M0	N1	T4	Stage IVA	22					0				12545B6C-FAF3-4CB2-90EE-A8BBFA03AC5E				No			YES	Right		30		Functional (Limited) Neck Dissection	YES	NO	Positive		12		G2				2
TCGA-CV-A45Q-01A					69		260.56.0	Nationwide Children's Hospital	TCGA-CV-A45Q-F47177	2CE16393-702A-40C1-8EA3-00F86912D4F8	TCGA-CV-A45Q	M0	N1	T4a	Stage IVC	22	22				0				FED9B6EC-9E7E-4F24-BC37-952E401C7C9E	Scheduled Follow-up Submission	Complete Remission/Response		No			YES	Left		20	Functional (Limited) Neck Dissection		YES		Negative		12	8	G1				1	0
TCGA-CV-7178-01A					64	0	164.84.0	Nationwide Children's Hospital			TCGA-CV-7178	M0	N1	T4a	Stage IVA	22					0				A833B217-960B-4540-B6E8-00B7D4A35A3B			2	No			YES			21			YES		Close		12		G3				4
TCGA-CV-7178-11A					64	0	164.84.0	Nationwide Children's Hospital			TCGA-CV-7178	M0	N1	T4a	Stage IVA	22					0				A833B217-960B-4540-B6E8-00B7D4A35A3B			2	No			YES			21			YES		Close		12		G3				4
TCGA-CV-6956-01A					67		164.84.0	Nationwide Children's Hospital	TCGA-CV-6956-F41248	FE6BFD66-EEDD-446B-A8D3-05FF5368469D	TCGA-CV-6956	M0	N2c	T4a	Stage IVA	22	13				0				BED1B00C-F55C-4F2B-805F-1C7F8A2A6D24	Scheduled Follow-up Submission			No			YES		NO	27	Functional (Limited) Neck Dissection		YES	YES	Negative		12	3	G2				1
TCGA-CV-6956-11A					67		164.84.0	Nationwide Children's Hospital	TCGA-CV-6956-F41248	FE6BFD66-EEDD-446B-A8D3-05FF5368469D	TCGA-CV-6956	M0	N2c	T4a	Stage IVA	22	13				0				BED1B00C-F55C-4F2B-805F-1C7F8A2A6D24	Scheduled Follow-up Submission			No			YES		NO	27	Functional (Limited) Neck Dissection		YES	YES	Negative		12	3	G2				1
TCGA-QK-A6II-01A					52		318.55.0	Nationwide Children's Hospital	TCGA-QK-A6II-F66228	1204A6BA-515F-4913-8632-9EE7E67D1548	TCGA-QK-A6II	M0	N0	T3	Stage III	22	6			183	0		YES		87FC8CB4-AE45-4BB3-B476-B0B2E3C330D1	Scheduled Follow-up Submission	Progressive Disease	7	No			YES	Left	NO	58	Modified Radical Neck Dissection	Functional (Limited) Neck Dissection	YES	NO	Negative	Chemotherapy (not given concurrently)	12	10	G2				4	0
TCGA-CR-7386-01A	NO	NO		YES	69	1	164.84.0	Nationwide Children's Hospital	TCGA-CR-7386-F22106	b30574fa-bca8-4acf-9924-940c7db02ffa	TCGA-CR-7386	M0	N1	T4a	Stage IVA	22	15		1028		0	1028			8500914D-416E-41B8-9957-0158CAF41DE0	Scheduled Follow-up Submission	Persistent Disease	1	No			YES			47	Modified Radical Neck Dissection	Modified Radical Neck Dissection	YES		Positive		12	2	G1	Distant Metastasis	Lung (distant mets or possible new primary)	YES	4
TCGA-CV-A6JU-01A					61	12	318.55.0	Nationwide Children's Hospital			TCGA-CV-A6JU	M0	N0	T4a	Stage IVA	22					0				36C8048B-7CF5-48A6-BEF2-235ED5B62597			7	No			YES	Left		93	Functional (Limited) Neck Dissection	Functional (Limited) Neck Dissection	YES		Negative		12		G2				0	0
TCGA-BB-7864-01A					61	6	215.70.0	Nationwide Children's Hospital	TCGA-BB-7864-F65398	474BFC18-167D-44A9-A5AD-DCFF225F0D04	TCGA-BB-7864	M0	N2c	T3	Stage IVA	22	23			179	0		NO		31E8770E-B0AB-410A-B48D-A269674B8C5E	Scheduled Follow-up Submission	Complete Remission/Response		No			YES	Left	NO	54			YES	YES		Chemotherapy (not given concurrently)	12	9	G2				3
TCGA-CR-6493-01A					69		145.84.0	Nationwide Children's Hospital	TCGA-CR-6493-F48388	89045348-D4AA-44C1-9BF3-FA614BC9D485	TCGA-CR-6493	M0	N2b	T3	Stage IVA	22	12			150	0		NO		CA019F35-9A4F-453A-B330-B4DF4223A168	Scheduled Follow-up Submission	Stable Disease		No			YES	Right	NO	16		Modified Radical Neck Dissection	YES	NO	Negative	Concurrent Chemotherapy	12	9	G2				2
TCGA-CV-7422-01A					60		188.78.0	Nationwide Children's Hospital	TCGA-CV-7422-F44124	6AA231F9-245A-4606-BC88-875824407626	TCGA-CV-7422	M0	N1	T4a	Stage IVA	22	13			78	0		NO		E22A4CEE-F232-4BD3-B58D-4F27F2E2A32B	Scheduled Follow-up Submission	Progressive Disease		No			YES	Right	NO	27	Functional (Limited) Neck Dissection	Functional (Limited) Neck Dissection	YES	YES	Negative	Radiation	12	6	G3				1	0
TCGA-CV-7097-01A					53	3	164.84.0	Nationwide Children's Hospital			TCGA-CV-7097	M0	N0	T3	Stage III	22					0				304BD46A-F658-49DC-A5E1-5C6C77365EF9			7	No			YES						NO	NO	Close		12		G3
TCGA-CV-7097-11A					53	3	164.84.0	Nationwide Children's Hospital			TCGA-CV-7097	M0	N0	T3	Stage III	22					0				304BD46A-F658-49DC-A5E1-5C6C77365EF9			7	No			YES						NO	NO	Close		12		G3
TCGA-CV-6945-01A					41		151.75.0	Nationwide Children's Hospital			TCGA-CV-6945	M0	N2b	T4a	Stage IVA	22					0				55F68775-E27E-41BE-8D5C-E7DFE2E3581E				No			YES			45		Radical Neck Dissection	YES		Negative		12		G2				5	0
TCGA-CV-A45W-01A					75		265.56.0	Nationwide Children's Hospital	TCGA-CV-A45W-F46691	E73C13A0-DBC0-4954-8FF5-6EBDED46C149	TCGA-CV-A45W	M0	N0	T3	Stage III	22	13				0				7F6E8463-C74D-4641-B746-0E2B66387139	Scheduled Follow-up Submission			No			YES			48	Functional (Limited) Neck Dissection	Functional (Limited) Neck Dissection	YES	NO	Negative		12	8	G2				0	0
TCGA-BA-4074-01A	NO	YES	NO	NO	69		54.89.0	Nationwide Children's Hospital	TCGA-BA-4074-F6180	832157f4-65f4-4794-9584-0c7f632ca6c5	TCGA-BA-4074	M0	N2c	T3	Stage IVA	22	10				0	396			6428EA11-D05D-4AC2-956B-72AAD1B27ABA		Persistent Disease		No			YES	Left		47	Modified Radical Neck Dissection	Modified Radical Neck Dissection	YES		Positive		12	12	G3	Distant Metastasis	bone (humerus)	YES	5
TCGA-CN-5356-01A					56		54.89.0	Nationwide Children's Hospital	TCGA-CN-5356-F56624	8E10AAF7-A438-4BAE-8411-337F393AC108	TCGA-CN-5356	M0	N0	T3	Stage III	22	14			9	0		NO	Unamplified	CBDF6626-4C0E-4432-8811-F1E581F7F3CB	Scheduled Follow-up Submission	Complete Remission/Response		No			YES		NO	97	Functional (Limited) Neck Dissection	Functional (Limited) Neck Dissection	YES	NO	Negative	Surgery	12	2	G2				0	0
TCGA-CV-7248-01A					63		164.84.0	Nationwide Children's Hospital			TCGA-CV-7248	M0	N2b	T4a	Stage IVA	22					0				D27FAFAD-2646-407C-AB88-9DFD36E52E3D				No			YES			24	Modified Radical Neck Dissection	Modified Radical Neck Dissection	YES	YES	Negative		12		G2				4	0
TCGA-CV-7248-11A					63		164.84.0	Nationwide Children's Hospital			TCGA-CV-7248	M0	N2b	T4a	Stage IVA	22					0				D27FAFAD-2646-407C-AB88-9DFD36E52E3D				No			YES			24	Modified Radical Neck Dissection	Modified Radical Neck Dissection	YES	YES	Negative		12		G2				4	0
TCGA-UF-A7JC-01A					42		355.48.0	Nationwide Children's Hospital	TCGA-UF-A7JC-F65747	DEBBB32D-B030-42BE-A5BE-FAADAAC6ACD5	TCGA-UF-A7JC	M0	N1	T3	Stage III	22	29				0				741239A8-1681-4539-A8E7-5866E99265F9	Scheduled Follow-up Submission	Progressive Disease		No			YES	Left	NO	37	Functional (Limited) Neck Dissection	Functional (Limited) Neck Dissection	YES	YES	Positive		12	9	G1				3
TCGA-CN-6017-01A					55	3	107.82.0	Nationwide Children's Hospital	TCGA-CN-6017-F36121	B939B955-3C4A-4DCE-880A-8B530FD5FBEC	TCGA-CN-6017	M0	N1	T2	Stage III	22	19			117	0		NO	Unamplified	B57E61AA-A0A2-4BBB-8B4E-27191F48B6F0	Scheduled Follow-up Submission	Complete Remission/Response	7	No	Negative	Negative	YES		NO	30	Modified Radical Neck Dissection		YES	YES	Negative	Concurrent Chemotherapy	12	10	G2				3	0
TCGA-BA-A6DD-01A					44	2	318.55.0	Nationwide Children's Hospital			TCGA-BA-A6DD	M0	N2c	T4a	Stage IVA	22					0				9DEFB65C-B65C-42E2-B443-F056712108F4			7	No	Negative	Negative	YES			42	Radical Neck Dissection	Modified Radical Neck Dissection	YES	NO	Positive		12		G2				5
TCGA-CV-A6JT-01A					65		318.55.0	Nationwide Children's Hospital	TCGA-CV-A6JT-F64447	85C25C66-6FB6-4528-9BC6-F900F709AFD7	TCGA-CV-A6JT	M0	N0	T2	Stage II	22	3				0				5E7E2F5A-2BBA-404C-BAC8-E7286A12E715	Scheduled Follow-up Submission	Complete Remission/Response		No			YES	Right	NO	34		Functional (Limited) Neck Dissection	YES		Negative		12	9	G2				0	0
TCGA-CN-4723-01A					67		54.89.0	Nationwide Children's Hospital	TCGA-CN-4723-F69603	FD4B3F26-68A4-4126-9A70-DC8FF5108DEE	TCGA-CN-4723	M0	N0	T4a	Stage IVA	22	15			43	0		NO		F3B97F40-9742-4B17-BC05-BA5F1A292060	Scheduled Follow-up Submission	Complete Remission/Response		No			YES		NO	55	Modified Radical Neck Dissection	Modified Radical Neck Dissection	YES	NO	Negative	Surgery	12	1	G2				0	0
TCGA-CQ-6225-01A	NO	NO	YES		65		151.75.0	Nationwide Children's Hospital	TCGA-CQ-6225-F19529	d4e269c9-f193-4448-a0b8-f404e737a499	TCGA-CQ-6225	M0	N0	T2	Stage II	22	13	233			0	180			F1C392A9-0E68-4BAA-9080-0A14271CD54B	Scheduled Follow-up Submission	Complete Remission/Response		Yes			YES	Left		25	Functional (Limited) Neck Dissection		YES	NO	Close		12	12	G2	Oral Cavity		YES	0	0
TCGA-CV-5432-01A					68		107.82.0	Nationwide Children's Hospital	TCGA-CV-5432-F18742	6fd07012-cd62-43cd-bd1d-e55f7cb04a52	TCGA-CV-5432	M0	N0	T3	Stage III	22	12				0				E7A75507-0422-4465-A11D-A12E52C2EBF6	Scheduled Follow-up Submission			No			YES			65	Functional (Limited) Neck Dissection	Functional (Limited) Neck Dissection	YES	NO	Negative		12	10	G3			NO	0	0
TCGA-CV-5432-11B					68		107.82.0	Nationwide Children's Hospital	TCGA-CV-5432-F18742	6fd07012-cd62-43cd-bd1d-e55f7cb04a52	TCGA-CV-5432	M0	N0	T3	Stage III	22	12				0				E7A75507-0422-4465-A11D-A12E52C2EBF6	Scheduled Follow-up Submission			No			YES			65	Functional (Limited) Neck Dissection	Functional (Limited) Neck Dissection	YES	NO	Negative		12	10	G3			NO	0	0
TCGA-D6-6826-01A					64		151.75.0	Nationwide Children's Hospital	TCGA-D6-6826-F38619	6525D55A-3124-4C04-893A-200C10D10C7E	TCGA-D6-6826	M0	N2	T4a	Stage IVA	22	19				0				5500893F-DD3B-40CE-8110-019B1D7ED294	Scheduled Follow-up Submission	Progressive Disease		No			YES	Midline	NO	5		Functional (Limited) Neck Dissection	YES		Negative		12	12	G2				0	0
TCGA-CV-5977-01A					66	6	107.82.0	Nationwide Children's Hospital	TCGA-CV-5977-F50565	E31B4948-CB8D-4CFF-99DC-0DF286505B9A	TCGA-CV-5977	M0	N1	T3	Stage III	22	25				0				C7E1DAD0-C34E-4F28-A391-47B4EF6A3A79	Scheduled Follow-up Submission	Complete Remission/Response	6	No			YES		NO	82	Functional (Limited) Neck Dissection	Functional (Limited) Neck Dissection	YES	YES	Negative		12	10	G2				3	0
TCGA-CV-5977-11A					66	6	107.82.0	Nationwide Children's Hospital	TCGA-CV-5977-F50565	E31B4948-CB8D-4CFF-99DC-0DF286505B9A	TCGA-CV-5977	M0	N1	T3	Stage III	22	25				0				C7E1DAD0-C34E-4F28-A391-47B4EF6A3A79	Scheduled Follow-up Submission	Complete Remission/Response	6	No			YES		NO	82	Functional (Limited) Neck Dissection	Functional (Limited) Neck Dissection	YES	YES	Negative		12	10	G2				3	0
TCGA-UF-A7JO-01A					79		355.48.0	Nationwide Children's Hospital			TCGA-UF-A7JO	M0	N0	T4a	Stage IVA	22					0				C5C27161-45DE-4500-9403-C4B4D4CAD470				No			YES	Left		27	Functional (Limited) Neck Dissection		YES	NO	Negative		12		G2				0
TCGA-CN-4728-01A					56	7	54.89.0	Nationwide Children's Hospital	TCGA-CN-4728-F56583	B9D7B087-6DC4-409E-A43E-43499FF8F88D	TCGA-CN-4728	M0	N2	T2	Stage IVA	22	13			87	0		NO		ADC19E00-5380-4C9D-ACDA-AF97348DE5A6	Scheduled Follow-up Submission	Complete Remission/Response	7	No		Negative	YES		NO	58	Functional (Limited) Neck Dissection	Functional (Limited) Neck Dissection	YES	YES	Negative	Surgery	12	2	G2				2	0
TCGA-UF-A7JV-01A					62		355.48.0	Nationwide Children's Hospital			TCGA-UF-A7JV	M0	N2c	T4a	Stage IVA	22					0				5114AE19-2110-4D05-A59F-27A31BC087DC				No			YES	Right		28	Functional (Limited) Neck Dissection	Modified Radical Neck Dissection	YES	NO	Close		12		G2				5
TCGA-MZ-A6I9-01A					68	2	318.55.0	Nationwide Children's Hospital	TCGA-MZ-A6I9-F59253	21AED538-4A90-4627-AF5D-5A9EAF97F3B8	TCGA-MZ-A6I9	M0	N2b	T4a	Stage IVA	22	6			102	0		NO		D06FF1FE-7BF1-4DFE-A854-A0AE4633AD48	Scheduled Follow-up Submission	Progressive Disease	7	No		Positive	YES	Right	NO				NO			Concurrent Chemotherapy	12	5	G2
TCGA-P3-A5QF-01A					49		301.57.0	Nationwide Children's Hospital			TCGA-P3-A5QF	M0	N2b	T4	Stage IVA	22					0				815FB45C-1221-4D4A-B079-7729CB67BFEF				No			YES	Right		41		Functional (Limited) Neck Dissection	YES	YES	Positive		12		G2				4
TCGA-CV-A45V-01A					87		265.56.0	Nationwide Children's Hospital	TCGA-CV-A45V-F47136	B0430319-6AAF-43D2-8F13-8F31B604A84C	TCGA-CV-A45V	M0	N0	T4	Stage IVA	22	22				0				C9139139-6668-4124-806F-51D9F73421E8	Scheduled Follow-up Submission			No			YES	Right					NO		Negative		12	8	G1
TCGA-UF-A71D-01A					54		355.48.0	Nationwide Children's Hospital	TCGA-UF-A71D-F64170	78870E64-E355-44FE-AA49-8ADBABA12FAE	TCGA-UF-A71D	M0	N1	T4a	Stage IVA	22	26				0				FCE6F929-82E4-4301-BB58-F13C583E0E09	Scheduled Follow-up Submission	Complete Remission/Response		No			YES	Left	NO	42	Functional (Limited) Neck Dissection	Functional (Limited) Neck Dissection	YES	NO	Negative		12	8	G2				0
TCGA-BA-5152-01A					56	0	145.84.0	Nationwide Children's Hospital	TCGA-BA-5152-F14879	bc885b83-a92f-4a9c-8ce6-40b24fb1cdcf	TCGA-BA-5152	M0	N0	T4a	Stage IVA	22	19				0				4F27DB6B-263D-47A1-A1D8-827F67EB5CC4		Complete Remission/Response	0	No			YES	Right		28		Functional (Limited) Neck Dissection	YES	NO	Negative		12	7	G2			NO	0
TCGA-DQ-7594-01A					47	1	215.70.0	Nationwide Children's Hospital	TCGA-DQ-7594-F36211	FE40DD3C-3A03-42CF-A60E-FACE584CEF6E	TCGA-DQ-7594	M0	N3	T4a	Stage IVB	22	26			61	0		NO		EAFBFF22-E6F5-47C4-AFA0-0D010BF0262D	Scheduled Follow-up Submission	Complete Remission/Response	1	No		Positive	YES	Right	NO				NO			Concurrent Chemotherapy	12	10	G4
TCGA-CN-6023-01A					73		107.82.0	Nationwide Children's Hospital	TCGA-CN-6023-F56632	25935F7A-4CCE-425E-BAA7-E0817F359F49	TCGA-CN-6023	M0	N0	T4a	Stage IVA	22	14			99	0		NO	Unamplified	429654F5-5EFF-49BC-8EA2-CE08F879988B	Scheduled Follow-up Submission	Complete Remission/Response		No	Negative	Negative	YES	Right	NO	31	Functional (Limited) Neck Dissection	Functional (Limited) Neck Dissection	YES	YES		Surgery	12	2	GX				4	0
TCGA-CN-5366-01A	NO	NO	NO	NO	51	6	54.89.0	Nationwide Children's Hospital	TCGA-CN-5366-F11123	530e9c10-7103-4120-9b2c-dc22f00c4f71	TCGA-CN-5366	M0	N2c	T4a	Stage IVA	22	4				0	276			F5D73CEC-BB65-4F44-A2CD-05A765032976		Progressive Disease	7	No			YES			47	Functional (Limited) Neck Dissection	Modified Radical Neck Dissection	YES		Negative		12	5	G2	Cervical Lymph Nodes	L NECK	YES	9	0
TCGA-BA-5557-01A					41	0	83.86.0	Nationwide Children's Hospital	TCGA-BA-5557-F9934	dd287532-9556-41db-8b6e-5f100a885f20	TCGA-BA-5557	M0	N2	T2	Stage IVA	22	14				0				1D79CF5B-8B18-4484-8A3F-A3FA4CA053F2			0	No			YES	Right		34		Modified Radical Neck Dissection	YES	NO	Negative		12	3	G2			NO	1
TCGA-CV-A6K2-01A					79	7	318.55.0	Nationwide Children's Hospital	TCGA-CV-A6K2-F60231	AAC3E2B7-AA8A-402E-BF86-953539E7738C	TCGA-CV-A6K2	M0	N0	T2	Stage II	22	3				0				10D6E2E2-613B-4EDE-983E-D167F7468785	Scheduled Follow-up Submission	Progressive Disease	6	No			YES	Right	YES	49		Functional (Limited) Neck Dissection	YES		Negative		12	6	G1				0	0
TCGA-H7-A6C5-01A					65		311.57.0	Nationwide Children's Hospital	TCGA-H7-A6C5-F63935	D7BCFEC4-4368-4614-83AC-EFD3B681ECFA	TCGA-H7-A6C5	M0	N1	T3	Stage III	22	21			112	0		NO		A3212777-16BE-499A-AF84-64EAF070452E	Scheduled Follow-up Submission	Complete Remission/Response		No			YES	Right	NO	76			YES	NO	Negative	Radiation	12	8	G2				0	0
TCGA-H7-A6C5-11A					65		311.57.0	Nationwide Children's Hospital	TCGA-H7-A6C5-F63935	D7BCFEC4-4368-4614-83AC-EFD3B681ECFA	TCGA-H7-A6C5	M0	N1	T3	Stage III	22	21			112	0		NO		A3212777-16BE-499A-AF84-64EAF070452E	Scheduled Follow-up Submission	Complete Remission/Response		No			YES	Right	NO	76			YES	NO	Negative	Radiation	12	8	G2				0	0
TCGA-BB-7862-01A					67		215.70.0	Nationwide Children's Hospital	TCGA-BB-7862-F65320	1E17DF78-1B79-43CF-88DF-68F0C4F5EB6C	TCGA-BB-7862	M0	N2b	T2	Stage IVA	22	22			145	0		NO		7706140B-A65D-4D74-AF36-145A81B5CE60	Scheduled Follow-up Submission	Complete Remission/Response		No			YES		NO	48			YES	YES	Negative	Radiation	12	9	G3				2
TCGA-BA-A6DI-01A					62	2	311.57.0	Nationwide Children's Hospital			TCGA-BA-A6DI	M0	N0	T3	Stage III	22					0				8BA1E9E1-C027-4436-B207-378B5659DB95			7	No	Negative	Negative	YES	Left					NO				12		G2
TCGA-QK-A6IF-01A					61	2	318.55.0	Nationwide Children's Hospital	TCGA-QK-A6IF-F66226	DD25FFB3-1467-4839-88F2-68AC92FBE094	TCGA-QK-A6IF	M0	N2b	T1	Stage IVA	22	6			63	0		NO		FC720030-86CA-418D-9430-7D56CC4ACEF9	Scheduled Follow-up Submission	Progressive Disease	2	No	Positive	Positive	YES	Right	NO				NO			Concurrent Chemotherapy	12	10	GX
TCGA-CV-7429-01A					55		190.78.0	Nationwide Children's Hospital	TCGA-CV-7429-F44101	5F9E31D0-76C9-4C8D-96A8-B2E03D5AA413	TCGA-CV-7429	M0	N0	T3	Stage III	22	11				0				41E6A3EE-54CC-4716-AB0B-7BD51EA3109B	Scheduled Follow-up Submission	Partial Remission/Response		No			YES	Right	NO	24		Functional (Limited) Neck Dissection	YES		Negative	Radiation	12	6	G3				14
TCGA-DQ-7591-01A					62	3	188.78.0	Nationwide Children's Hospital	TCGA-DQ-7591-F36213	91A1603F-C01E-4F2A-8C91-96581BC88126	TCGA-DQ-7591	M0	N2b	T4a	Stage IVA	22	26			70	0		NO		ACF466ED-C72E-4F59-81DC-6613B1D93E8E	Scheduled Follow-up Submission	Complete Remission/Response	3	No		Positive	YES	Left	NO				NO			Concurrent Chemotherapy	12	10	G4
TCGA-BB-7870-01A					58	6	215.70.0	Nationwide Children's Hospital	TCGA-BB-7870-F65400	C126631A-F942-45CB-88BE-C0F1DD0A1E22	TCGA-BB-7870	M0	N2b	T3	Stage IVA	22	23			119	0		NO		698B6F0E-E92A-41DC-A787-1208F610F90C	Scheduled Follow-up Submission	Complete Remission/Response	7	No			YES		NO	83			YES	NO	Negative	Radiation	12	9	G3				0
TCGA-QK-A8Z7-01A					59	0	403.37.0	Nationwide Children's Hospital	TCGA-QK-A8Z7-F63237	9EEE6FF7-4E08-4D36-B11E-98D306CCE7F0	TCGA-QK-A8Z7	M0	N2c	T4a	Stage IVA	22	4			166	0		NO		635B9CFA-DD99-409F-81BC-62B88FC2474B	Scheduled Follow-up Submission	Complete Remission/Response	0	No			YES	Left	NO	96	Modified Radical Neck Dissection	Modified Radical Neck Dissection	YES	NO	Close	Concurrent Chemotherapy	12	8					5	0
TCGA-D6-6827-01A					55		151.75.0	Nationwide Children's Hospital	TCGA-D6-6827-F38622	1934A826-DB63-416B-8490-2DCF03CA532A	TCGA-D6-6827	M0	N1	T1	Stage III	22	19				0				6B18D512-9E24-40E2-A1F6-71A59AF4DE46	Scheduled Follow-up Submission	Complete Remission/Response		No			YES	Right	NO	1		Functional (Limited) Neck Dissection	YES		Close		12	12	G3
TCGA-KU-A6H8-01A					41	2	355.48.0	Nationwide Children's Hospital	TCGA-KU-A6H8-F59886	9F9A8F3F-294A-4093-BFCE-EE5E960B9983	TCGA-KU-A6H8	M0	N0	T1	Stage I	22	22			172	0		YES		4CD65269-1436-434C-83E5-3FDDFDAF35A3	Scheduled Follow-up Submission	Progressive Disease	1	No			YES	Right	NO	16		Functional (Limited) Neck Dissection	YES	YES	Negative	Concurrent Chemotherapy	12	5	G3				2
TCGA-IQ-A6SG-01A					61		355.48.0	Nationwide Children's Hospital	TCGA-IQ-A6SG-F71036	25DEC11E-A0B5-49E0-A183-B707AB7BC20D	TCGA-IQ-A6SG	M0	N0	T3	Stage III	22	27				0				00B611B1-73C6-4A23-9F3C-ACC5FFBADB60	Scheduled Follow-up Submission	Complete Remission/Response		No			YES	Left	NO	71	Functional (Limited) Neck Dissection	Radical Neck Dissection	YES		Negative		12	3	G2				0	0
TCGA-CN-6016-01A					64	12	107.82.0	Nationwide Children's Hospital	TCGA-CN-6016-F36118	C593D302-4FF0-4961-AE7E-7A6ACFE1C60F	TCGA-CN-6016	M0	N1	T4a	Stage IVA	22	19			156	0		NO	Unamplified	17C15F4C-0818-4D91-B299-1A2F94CBE05B	Scheduled Follow-up Submission	Complete Remission/Response	7	No	Negative	Negative	YES		NO	75	Functional (Limited) Neck Dissection	Functional (Limited) Neck Dissection	YES	YES	Negative	Concurrent Chemotherapy	12	10	G2				1	0
TCGA-BB-A5HU-01A					47	0	301.57.0	Nationwide Children's Hospital	TCGA-BB-A5HU-F65081	098DB047-4766-4979-9C6A-84C5EE88F504	TCGA-BB-A5HU	M0	N2b	T4	Stage IVA	22	18			110	0		NO		988BE2E0-0EFE-4E0C-B7A2-878F52D80DD4	Scheduled Follow-up Submission	Complete Remission/Response	0	No	Negative		YES	Right	NO	30		Modified Radical Neck Dissection	YES	NO	Negative	Surgery	12	9	G2				1	0
TCGA-CV-A6JM-01A					85		318.55.0	Nationwide Children's Hospital	TCGA-CV-A6JM-F59922	3C11DEBB-F018-4473-9A3C-F4E9EF3617DB	TCGA-CV-A6JM	M0	N0	T4a	Stage IVA	22	29				0				50B2C3F9-3F05-4B11-9F12-57F7B4107F0C	Scheduled Follow-up Submission	Complete Remission/Response		No			YES		NO	38	Functional (Limited) Neck Dissection	Functional (Limited) Neck Dissection	YES		Negative		12	5	G2				0	0
TCGA-CV-6952-01A					65	3	151.75.0	Nationwide Children's Hospital	TCGA-CV-6952-F41287	5486FFA4-4B3A-429E-9862-81C2F4BE0F52	TCGA-CV-6952	M0	N0	T3	Stage III	22	14				0				AED9F24C-9497-45CB-9273-1515542EFB46	Scheduled Follow-up Submission		7	No			YES			9	Functional (Limited) Neck Dissection	Functional (Limited) Neck Dissection	YES	NO	Negative		12	3	G1				2
TCGA-CV-6952-11A					65	3	151.75.0	Nationwide Children's Hospital	TCGA-CV-6952-F41287	5486FFA4-4B3A-429E-9862-81C2F4BE0F52	TCGA-CV-6952	M0	N0	T3	Stage III	22	14				0				AED9F24C-9497-45CB-9273-1515542EFB46	Scheduled Follow-up Submission		7	No			YES			9	Functional (Limited) Neck Dissection	Functional (Limited) Neck Dissection	YES	NO	Negative		12	3	G1				2
TCGA-CV-5971-01A					60		107.82.0	Nationwide Children's Hospital	TCGA-CV-5971-F18704	886a8d65-d078-4d42-b323-3cf57697c914	TCGA-CV-5971	M0	N2b	T2	Stage IVA	22	12				0				3BF6E793-58A8-49C7-9493-43C09E600EA3	Scheduled Follow-up Submission			No			YES	Right		26		Functional (Limited) Neck Dissection	YES	NO	Negative		12	10	G2				1	0
TCGA-CV-5971-11A					60		107.82.0	Nationwide Children's Hospital	TCGA-CV-5971-F18704	886a8d65-d078-4d42-b323-3cf57697c914	TCGA-CV-5971	M0	N2b	T2	Stage IVA	22	12				0				3BF6E793-58A8-49C7-9493-43C09E600EA3	Scheduled Follow-up Submission			No			YES	Right		26		Functional (Limited) Neck Dissection	YES	NO	Negative		12	10	G2				1	0
TCGA-CX-7082-01A					82	0	164.84.0	Nationwide Children's Hospital	TCGA-CX-7082-F36149	B9871E4E-366B-4776-A61C-59A922E60424	TCGA-CX-7082	M0	N0	T2	Stage II	22	1			0	0		NO		89C551F5-7B6D-475A-A5CF-5048F3C4E276	Scheduled Follow-up Submission		0	No			YES	Right	NO	15		Functional (Limited) Neck Dissection	YES	NO	Close	Surgery	12	11	G2				2
TCGA-WA-A7H4-01A					69		355.48.0	Nationwide Children's Hospital	TCGA-WA-A7H4-F67065	0A79D6EC-5897-407B-A460-BE8F20A8685B	TCGA-WA-A7H4	M0	N0	T2	Stage II	22	9				0				488FC758-59F3-4698-98A8-54CC7A662277	Scheduled Follow-up Submission	Complete Remission/Response		No			YES	Right	NO		Functional (Limited) Neck Dissection	Functional (Limited) Neck Dissection	YES		Negative		12	11	G3
TCGA-UF-A71A-01A					67		355.48.0	Nationwide Children's Hospital			TCGA-UF-A71A	M0	N2a	T3	Stage IVA	22					0				AC5D38E2-238C-49A6-8518-48FCC7AFE1CB				No			YES	Midline		31	Modified Radical Neck Dissection	Functional (Limited) Neck Dissection	YES	YES	Positive		12		G1				9
TCGA-UF-A71A-06A					67		355.48.0	Nationwide Children's Hospital			TCGA-UF-A71A	M0	N2a	T3	Stage IVA	22					0				AC5D38E2-238C-49A6-8518-48FCC7AFE1CB				No			YES	Midline		31	Modified Radical Neck Dissection	Functional (Limited) Neck Dissection	YES	YES	Positive		12		G1				9
TCGA-CQ-6224-01A					52	1	151.75.0	Nationwide Children's Hospital	TCGA-CQ-6224-F36132	58D2CA06-5838-4661-9FAE-526F4071687C	TCGA-CQ-6224	M0	N0	T2	Stage II	22	19			103	0		NO		04D94F01-16FE-478F-8DF8-F3028054AF7D	Scheduled Follow-up Submission	Complete Remission/Response	2	No			YES	Left	NO	29	Functional (Limited) Neck Dissection		YES	NO	Negative	Surgery	12	10	G3				3	0
TCGA-CV-7409-01A					43		215.70.0	Nationwide Children's Hospital	TCGA-CV-7409-F41171	543584A7-D33F-4674-BE60-EE136298CCC0	TCGA-CV-7409	M0	N3	T4a	Stage IVB	22	13				0				C9B32C13-45FE-43DA-BAE3-3FF48BED7492	Scheduled Follow-up Submission			No			YES		NO	62	Modified Radical Neck Dissection	Modified Radical Neck Dissection	YES		Negative		12	3	G3				7
TCGA-CV-A45X-01A					47		265.56.0	Nationwide Children's Hospital	TCGA-CV-A45X-F46694	27D6978A-BF38-4773-9B54-458122C0F5AA	TCGA-CV-A45X	M0	N1	T4a	Stage IVA	22	14				0				11E14D44-8EB4-4FE7-898C-F2691B54C22E	Scheduled Follow-up Submission	Complete Remission/Response		No			YES			32		Functional (Limited) Neck Dissection	YES		Negative		12	8	G2				4	0
TCGA-HD-7832-01A					52	6	190.78.0	Nationwide Children's Hospital	TCGA-HD-7832-F36844	06BA93B5-F43A-405C-9890-A9196D4C6691	TCGA-HD-7832	M0	N2	T4a	Stage IVA	22	15				0				C4E8CE75-7C84-480D-84D3-4691CC3D860F	Scheduled Follow-up Submission	Complete Remission/Response	7	No			YES	Right	NO	35		Modified Radical Neck Dissection	YES	NO	Negative		12	11	G2				0	0
TCGA-UF-A7JJ-01A					68		355.48.0	Nationwide Children's Hospital	TCGA-UF-A7JJ-F68130	D5DA0832-F0CC-4202-AE43-2254C1058BE6	TCGA-UF-A7JJ	M0	N0	T4a	Stage IVA	22	13				0				93E2B4EF-6F28-4B36-B17D-0C9B6033CC5C	Scheduled Follow-up Submission	Complete Remission/Response		No			YES	Midline	NO	27	Functional (Limited) Neck Dissection	Functional (Limited) Neck Dissection	YES	NO	Negative		12	11	G1				0
TCGA-CV-7416-01A					29		188.78.0	Nationwide Children's Hospital			TCGA-CV-7416	M0	N0	T4a	Stage IVA	22					0				21390A45-41C0-4997-8680-EF9FE5C2585D				Yes			YES	Left			Radical Neck Dissection	Modified Radical Neck Dissection	YES		Negative		12		GX
TCGA-CV-7416-11A					29		188.78.0	Nationwide Children's Hospital			TCGA-CV-7416	M0	N0	T4a	Stage IVA	22					0				21390A45-41C0-4997-8680-EF9FE5C2585D				Yes			YES	Left			Radical Neck Dissection	Modified Radical Neck Dissection	YES		Negative		12		GX
TCGA-CV-7254-01A					55	6	164.84.0	Nationwide Children's Hospital			TCGA-CV-7254	M0	N0	T2	Stage II	22					0				5B15CB1C-7129-45C6-BC28-98FBE2D7B6AA			7	No			YES	Right		0			NO	YES	Positive		12		G3				0	0
TCGA-BA-4075-01A	YES	NO	NO	NO	49	5	54.89.0	Nationwide Children's Hospital	TCGA-BA-4075-F9964	483405f4-4327-4ed9-8e6b-da210e9e9775	TCGA-BA-4075	M0	N1	T4a	Stage IVA	22	4				0	236			212BD8B3-18AD-4F05-B6BD-E61C56F44B3C		Persistent Disease	7	Yes			YES	Right		48		Modified Radical Neck Dissection	YES		Positive		12	4	G2	Oral Cavity		YES	0
TCGA-DQ-7596-01A					48	3	215.70.0	Nationwide Children's Hospital	TCGA-DQ-7596-F65515	26B2D14C-CB6A-45A1-A5B1-398AE92D12E8	TCGA-DQ-7596	M0	N2a	T2	Stage IVA	22	25			69	0		YES		33A74ECE-2A9E-43D3-BF01-418242EE27BA	Scheduled Follow-up Submission	Complete Remission/Response	1	No			YES	Right	NO				NO			Concurrent Chemotherapy	12	9	G4
TCGA-IQ-A61L-01A					72		311.57.0	Nationwide Children's Hospital	TCGA-IQ-A61L-F71476	C4D608E7-B2EB-410B-AD50-FC742EFE226A	TCGA-IQ-A61L	M0	N0	T2	Stage II	22	25				0				EF6D3173-D5CF-42EC-ABAF-4632CC7710DF	Scheduled Follow-up Submission	Partial Remission/Response		No	Negative	Negative	YES	Right	YES	42		Functional (Limited) Neck Dissection	YES	NO	Negative		12	3	G1				0
TCGA-DQ-5625-01A					52	15	145.84.0	Nationwide Children's Hospital	TCGA-DQ-5625-F65516	E2C0DF7E-1152-45FB-B09F-5DDC672C81CE	TCGA-DQ-5625	M0	N0	T2	Stage II	22	25			0	0		NO		C61DC3CA-FC95-4558-9835-D07D98193650	Scheduled Follow-up Submission	Complete Remission/Response	7	No			YES	Right	NO	19		Functional (Limited) Neck Dissection	YES	NO	Negative	Surgery	12	9	G2				0
TCGA-CV-5978-01A					53		107.82.0	Nationwide Children's Hospital			TCGA-CV-5978	M0	N3	T4a	Stage IVB	22					0				5E9654FB-0265-40BB-9CB6-3D623FB1350F				No			YES			55	Functional (Limited) Neck Dissection	Radical Neck Dissection	YES	NO	Negative		12		G2				5	0
TCGA-CV-5978-11A					53		107.82.0	Nationwide Children's Hospital			TCGA-CV-5978	M0	N3	T4a	Stage IVB	22					0				5E9654FB-0265-40BB-9CB6-3D623FB1350F				No			YES			55	Functional (Limited) Neck Dissection	Radical Neck Dissection	YES	NO	Negative		12		G2				5	0
TCGA-CN-4737-01A					19		54.89.0	Nationwide Children's Hospital	TCGA-CN-4737-F56590	371886DE-D279-49CE-BC23-53FBB810C386	TCGA-CN-4737	M0	N0	T2	Stage II	22	13			85	0		NO	Amplified	C37327BE-1C46-479A-8F9A-2CA0380E27EB	Scheduled Follow-up Submission	Complete Remission/Response		No	Negative	Negative	YES		YES	36		Functional (Limited) Neck Dissection	YES	YES	Negative	Surgery	12	2	G2				2	0
TCGA-F7-A61S-01A					62	1	301.57.0	Nationwide Children's Hospital	TCGA-F7-A61S-F57685	9BD0D03D-297A-485C-984C-211B5BD09D3F	TCGA-F7-A61S	MX	NX	TX		22	19				0				8CBA1B0A-110E-4540-A07D-9AF4A463CFEB	Scheduled Follow-up Submission	Stable Disease	2	No			YES	Midline	NO	6	Radical Neck Dissection		YES		Negative		12	3	G1				0
TCGA-CV-A6K0-01B					58	1	318.55.0	Nationwide Children's Hospital			TCGA-CV-A6K0	M0	N0	T2	Stage II	22					0				3894893E-3DAF-4EE3-B47B-8D4E7DD8C10A			6	No			YES	Right		20		Functional (Limited) Neck Dissection	YES		Negative		12		G3				0	0
TCGA-CV-6943-01A					74	5	151.75.0	Nationwide Children's Hospital			TCGA-CV-6943	M0	N0	T3	Stage III	22					0				F1515B43-6685-4EBC-87F8-C156BF0F76C2			7	No			YES	Right					NO		Negative		12		G2
TCGA-CV-6943-11A					74	5	151.75.0	Nationwide Children's Hospital			TCGA-CV-6943	M0	N0	T3	Stage III	22					0				F1515B43-6685-4EBC-87F8-C156BF0F76C2			7	No			YES	Right					NO		Negative		12		G2
TCGA-CQ-7063-01A					59	0	241.67.0	Nationwide Children's Hospital	TCGA-CQ-7063-F47174	C8E0107F-B255-4172-AEA0-94EB1D32099A	TCGA-CQ-7063					22	22			1220	0		NO		3AFD2EE7-D2A2-46D9-A62B-E0F9581BFF3F	Scheduled Follow-up Submission	Complete Remission/Response	0	No			YES	Right	NO				NO	NO	Negative	Surgery	12	8	G1
TCGA-F7-A623-01A					70	1	301.57.0	Nationwide Children's Hospital	TCGA-F7-A623-F65927	BF6E550F-B788-4BE8-9C54-0143472AD044	TCGA-F7-A623	MX	NX	TX		22	1				0				4188E98B-C300-4184-8AC3-8B4A28FC6076	Scheduled Follow-up Submission	Complete Remission/Response	2	No			YES		NO	6	Radical Neck Dissection	Radical Neck Dissection	YES	NO	Negative		12	10	G1				2
TCGA-CV-7568-01A					48		190.78.0	Nationwide Children's Hospital			TCGA-CV-7568	M0	N0	T4a	Stage IVA	22					0				39668EAB-5B78-4B77-9686-0C8BAA10E332				Yes			YES	Midline					NO	YES	Negative		12		GX
TCGA-IQ-A61H-01A					76		311.57.0	Nationwide Children's Hospital	TCGA-IQ-A61H-F71474	4A0D0146-637C-4687-B8C8-583BFBEF3742	TCGA-IQ-A61H	MX	N0	T2	Stage II	22	25				0				C3CD4319-53D9-4966-A322-1A888EA2F255	Scheduled Follow-up Submission	Complete Remission/Response		No			YES	Left	NO	53	Radical Neck Dissection	Modified Radical Neck Dissection	YES	NO	Negative		12	3	G2				0
TCGA-CV-7180-01A					34	6	164.84.0	Nationwide Children's Hospital			TCGA-CV-7180	M0	N0	T2	Stage II	22					0				439799B0-2056-49C9-A7B5-81215DCBEC84			2	No			YES			17	Modified Radical Neck Dissection	Modified Radical Neck Dissection	YES		Negative		12		G2				0
TCGA-BB-4228-01A					50		54.89.0	Nationwide Children's Hospital	TCGA-BB-4228-F36227	3EE09343-D3B9-472E-995F-2EBBB1F3A9EC	TCGA-BB-4228	M0	N0	T2	Stage II	22	6			30	0		NO		85D229E3-5616-4E34-9285-C7E60926F5D8	Scheduled Follow-up Submission	Complete Remission/Response		No		Positive	YES	Right	NO				NO		Negative	Surgery	12	11	GX
TCGA-CV-7425-01A					77		188.78.0	Nationwide Children's Hospital			TCGA-CV-7425	M0	N0	T3	Stage III	22					0				E9D4D634-646C-4EFB-B175-5389751419D5				No			YES	Right					NO		Positive		12		G1
TCGA-CV-7425-11A					77		188.78.0	Nationwide Children's Hospital			TCGA-CV-7425	M0	N0	T3	Stage III	22					0				E9D4D634-646C-4EFB-B175-5389751419D5				No			YES	Right					NO		Positive		12		G1
TCGA-D6-A6EO-01A					44		318.55.0	Nationwide Children's Hospital	TCGA-D6-A6EO-F58040	118DFB95-4C78-454E-A9A8-C54B2CE1B8E3	TCGA-D6-A6EO	M0	N0	T4a	Stage IVA	22	31			119	0		NO		9EBB431F-2B81-4597-9FAF-D5B35DB914F4	Scheduled Follow-up Submission	Complete Remission/Response		No			YES	Left	NO	9	Modified Radical Neck Dissection	Modified Radical Neck Dissection	YES	NO	Negative	Radiation	12	3	G2				0	0
TCGA-CR-6488-01A					68		188.78.0	Nationwide Children's Hospital	TCGA-CR-6488-F28961	b3b478eb-86f1-4cd9-bc40-4972049d82d2	TCGA-CR-6488	M0	N0	T2	Stage II	22	1				0				57FCABB4-FE3E-4668-BC93-0EB82A92B484	Scheduled Follow-up Submission			No			YES	Left		22	Modified Radical Neck Dissection		YES	NO	Negative		12	3	G2			NO	0
TCGA-CV-7236-01A					77		164.84.0	Nationwide Children's Hospital			TCGA-CV-7236	M0	N2c	T2	Stage IVA	22					0				2F18DDD4-9219-4F52-8B91-3A04503217DA				No			YES	Left		34	Functional (Limited) Neck Dissection	Functional (Limited) Neck Dissection	YES	YES	Negative		12		G3				6	0
TCGA-CN-6024-01A			NO		66		107.82.0	Nationwide Children's Hospital	TCGA-CN-6024-F12968	a2185322-6439-4dcb-bd08-1df85c051926	TCGA-CN-6024	M0	N2	T4a	Stage IVA	22	15				0	156			C3010A48-6244-4CA9-9516-A6865C819133				No	Negative	Negative	YES			39	Functional (Limited) Neck Dissection	Functional (Limited) Neck Dissection	YES	YES	Negative		12	6	G2	Cervical Lymph Nodes		YES	6	0
TCGA-CV-6934-01A					66		151.75.0	Nationwide Children's Hospital	TCGA-CV-6934-F41309	DF83E751-EB73-422B-ADD4-AFBE85108624	TCGA-CV-6934	M0	N2b	T3	Stage IVA	22	14				0				7D56FA75-D9AB-4781-B831-41E9354C9EA0	Scheduled Follow-up Submission			No			YES		NO	19	Functional (Limited) Neck Dissection	Functional (Limited) Neck Dissection	YES		Negative		12	3	G2				3	0
TCGA-CV-6934-11A					66		151.75.0	Nationwide Children's Hospital	TCGA-CV-6934-F41309	DF83E751-EB73-422B-ADD4-AFBE85108624	TCGA-CV-6934	M0	N2b	T3	Stage IVA	22	14				0				7D56FA75-D9AB-4781-B831-41E9354C9EA0	Scheduled Follow-up Submission			No			YES		NO	19	Functional (Limited) Neck Dissection	Functional (Limited) Neck Dissection	YES		Negative		12	3	G2				3	0
TCGA-CQ-6220-01A					69		151.75.0	Nationwide Children's Hospital	TCGA-CQ-6220-F18544	fd0e7bb8-4b49-4623-9b84-fb5ea7e05cb0	TCGA-CQ-6220	M0	N1	T2	Stage III	22	30				0				39FDAC6D-5E43-4E63-AB2E-AC4277EBE824	Scheduled Follow-up Submission			No			YES	Left		42	Radical Neck Dissection		YES	NO	Close		12	9	G2			NO	0	0
TCGA-MZ-A7D7-01A					51	6	355.48.0	Nationwide Children's Hospital	TCGA-MZ-A7D7-F68542	A51C6033-1365-4463-B94F-618D5DDEA103	TCGA-MZ-A7D7	M0	N2b	T3	Stage IVA	22	25			126	0		NO		E4A14458-B15B-4A1E-9DAD-8AAF08A8FF5F	Scheduled Follow-up Submission	Partial Remission/Response	7	No		Negative	YES	Right	NO	72	Functional (Limited) Neck Dissection	Functional (Limited) Neck Dissection	YES		Close	Surgery	12	11					2	0
TCGA-T2-A6X0-01A					49	0	355.48.0	Nationwide Children's Hospital			TCGA-T2-A6X0	M0	N2a	T1	Stage IVA	22					0				6BCB75F3-03D2-4DA1-9D76-06CE7A2A3FEC			0	No	Positive		YES	Right		31		Functional (Limited) Neck Dissection	YES		Negative		12		G2				0
TCGA-CR-6481-01A					47		145.84.0	Nationwide Children's Hospital	TCGA-CR-6481-F18164	854b3493-5898-479b-afbb-2d6187f3f20a	TCGA-CR-6481	M0	N2a	T2	Stage IVA	22	28				0				183DE305-183A-4F94-9EB5-BD4BB1DC4DE4				No	Positive	Positive	YES	Right					NO				12	9	G2			NO
TCGA-CR-6470-01A					38	2.5	145.84.0	Nationwide Children's Hospital	TCGA-CR-6470-F18079	98504e4e-0763-45e7-aaa1-eb688e67c8b4	TCGA-CR-6470	M0	N2c	T1	Stage IVA	22	14				0				CA1EA6CE-B4D1-4884-B392-86EE556DD50A	Scheduled Follow-up Submission		5	No			YES	Right		24	Modified Radical Neck Dissection	Modified Radical Neck Dissection	YES		Negative		12	9	G2			NO	0
TCGA-DQ-7593-01A					58	8	215.70.0	Nationwide Children's Hospital	TCGA-DQ-7593-F36210	BB819920-CCF8-4B1D-A42E-909FEC84BCC4	TCGA-DQ-7593	M0	N1	T4a	Stage IVA	22	26			82	0		NO		5E81AE21-9BF9-42B4-9FCD-E54CA8E3AB28	Scheduled Follow-up Submission	Complete Remission/Response	4	No		Positive	YES	Right	NO				NO			Concurrent Chemotherapy	12	10	G4
TCGA-CN-4736-01A	YES	YES	YES	NO	70	2	54.89.0	Nationwide Children's Hospital	TCGA-CN-4736-F10920	315a7a7e-8a9a-4446-af26-4e3961f8fbb3	TCGA-CN-4736	M0	N0	T2	Stage II	22	2	209			0	209			77BAFFB8-9B9B-4141-AE19-CC68813EBFCF		Persistent Disease	7	No			YES						NO	NO	Negative		12	5	G2	Cervical Lymph Nodes	R NECK	YES
TCGA-CR-7372-01A					45		164.84.0	Nationwide Children's Hospital	TCGA-CR-7372-F22015	ee2714cd-f914-4e9e-885a-e4b2bda80bc9	TCGA-CR-7372	M0	N0	T2	Stage II	22	14				0				A91598BA-F013-4854-BEA1-8D451583005F	Scheduled Follow-up Submission			No	Negative	Negative	YES	Left		19	Modified Radical Neck Dissection		YES	NO	Negative		12	2	G1			NO	0
TCGA-BA-5151-01A					72	0	54.89.0	Nationwide Children's Hospital	TCGA-BA-5151-F6814	e95557bc-a54d-4163-9b14-82ec1a8198f3	TCGA-BA-5151	M0	N0	T4a	Stage IVA	22	27				0				9677D5AF-F4CF-4B8F-86E9-842443F44A72			0	No			YES	Left		33	Modified Radical Neck Dissection		YES	NO	Close		12	1	G1			NO	0
TCGA-CV-6948-01A					79		151.75.0	Nationwide Children's Hospital	TCGA-CV-6948-F36033	6C4CDA48-3FC6-49F7-90B4-F49B9A15201F	TCGA-CV-6948	M0	N0	T4a	Stage IVA	22	28				0				80AD3A92-B1D2-4445-B7BE-95040EFDA187	Scheduled Follow-up Submission			No			YES		NO	44	Functional (Limited) Neck Dissection	Functional (Limited) Neck Dissection	YES		Negative		12	2	G2				30	0
TCGA-CV-6935-01A					67	0	151.75.0	Nationwide Children's Hospital			TCGA-CV-6935	M0	N0	T3	Stage III	22					0				321CC2DD-E7B5-4491-B42C-4214E55A1B5C			0	No			YES			4			YES	YES	Negative		12		G3				4	0
TCGA-CV-6935-11A					67	0	151.75.0	Nationwide Children's Hospital			TCGA-CV-6935	M0	N0	T3	Stage III	22					0				321CC2DD-E7B5-4491-B42C-4214E55A1B5C			0	No			YES			4			YES	YES	Negative		12		G3				4	0
TCGA-IQ-A6SH-01A					55		355.48.0	Nationwide Children's Hospital	TCGA-IQ-A6SH-F71033	B79B7CAB-3154-4335-A593-FC3A9B1A4354	TCGA-IQ-A6SH	M1	N1	T2	Stage IVC	22	18				0				B7CD0D18-AD01-4C86-8F7D-1195D9A38F44	Scheduled Follow-up Submission	Complete Remission/Response		No			YES	Left	NO	49	Radical Neck Dissection	Radical Neck Dissection	YES	NO	Negative		12	3	G1				1
TCGA-CQ-A4CI-01A					73	0	273.58.0	Nationwide Children's Hospital	TCGA-CQ-A4CI-F57742	F18EC06C-407A-4A91-A568-7196ECAF871D	TCGA-CQ-A4CI	MX	NX	TX		22	24			163	0				CB2A544E-FA5C-49AB-88B3-977BBCAE6243	Scheduled Follow-up Submission	Progressive Disease	0	No			YES	Right	NO	49		Functional (Limited) Neck Dissection	YES	YES	Close	Radiation	12	3	G3				1	0
TCGA-CN-4734-01A					70		54.89.0	Nationwide Children's Hospital	TCGA-CN-4734-F36097	F6539578-5E15-4181-BB32-E13C5EEB2DC2	TCGA-CN-4734	M0	N0	T2	Stage II	22	18			115	0		NO	Amplified	6CAA0B18-B994-44DD-BA1F-EA2AB44CF28F	Scheduled Follow-up Submission	Complete Remission/Response		No	Negative	Negative	YES		NO	36		Functional (Limited) Neck Dissection	YES	YES	Negative	Surgery	12	10	G2				0	0
TCGA-HL-7533-01A					65	2.5	215.70.0	Nationwide Children's Hospital	TCGA-HL-7533-F48758	1973EC7E-4B8F-4F18-B6F0-6BAD4886FA0B	TCGA-HL-7533	M0	N2b	T2	Stage IVA	22	20			87	0		NO		9C5C9064-40F6-42A1-9AF7-62AF726CA3C4	Scheduled Follow-up Submission	Complete Remission/Response	2.5	No	Positive		YES	Right	NO				NO			Concurrent Chemotherapy	12	9	G3
TCGA-CR-5247-01A					48		164.84.0	Nationwide Children's Hospital	TCGA-CR-5247-F31384	0ef7b3a2-5919-49b1-a7d2-8152d38729dd	TCGA-CR-5247	M0	N1	T3	Stage III	22	28				0				8E830501-C377-448B-BDC0-679C8B30AB87	Scheduled Follow-up Submission			No			YES	Left					NO				12	2	G2			NO
TCGA-CN-5367-01A					60		54.89.0	Nationwide Children's Hospital	TCGA-CN-5367-F21295	3b764135-0d87-4744-bbb9-106676ee0cd3	TCGA-CN-5367	M0	N0	T4a	Stage IVA	22	8				0				2117CC55-4D8A-46C1-B3BC-CD4A74E028EE	Scheduled Follow-up Submission	Complete Remission/Response		No			YES			46	Functional (Limited) Neck Dissection	Functional (Limited) Neck Dissection	YES	YES	Negative		12	2	G2			NO	2	0
TCGA-T2-A6WZ-01A					53	3.5	355.48.0	Nationwide Children's Hospital	TCGA-T2-A6WZ-F50329	7061C5D7-4BB3-46E4-9C8F-4535FA7AFCAA	TCGA-T2-A6WZ	M0	N2b	T3	Stage IVA	22	22			163	0		YES		43FCC222-4CC7-4CF5-B8C0-804A2B5DA390	Additional New Tumor Event	Progressive Disease	7	No	Negative		YES	Left	NO	89	Functional (Limited) Neck Dissection	Functional (Limited) Neck Dissection	YES	NO	Negative	Concurrent Chemotherapy	12	10	G2				2
TCGA-CR-7383-01A	YES	YES	NO		79		190.78.0	Nationwide Children's Hospital	TCGA-CR-7383-F31294	c15745f8-8e4a-446d-b95a-a25e54ece81d	TCGA-CR-7383	M0	N0	T1	Stage I	22	25				0	454			4CCBB91F-1821-4D27-93FF-D33DAFB7BAA8	Scheduled Follow-up Submission	Partial Remission/Response		No			YES	Right		21		Modified Radical Neck Dissection	YES		Negative		12	4	G2	Oropharynx		YES	0
TCGA-MT-A51X-01A					30		273.58.0	Nationwide Children's Hospital	TCGA-MT-A51X-F60267	F40D26E6-2C33-4AA4-B629-ECE6F7B4D25E	TCGA-MT-A51X	M0	N2b	T1	Stage IVA	22	4			114	0		NO		CDAF75AF-2712-4626-AE79-1550C203F028	Scheduled Follow-up Submission	Complete Remission/Response		No			YES	Right	NO	35	Modified Radical Neck Dissection	Modified Radical Neck Dissection	YES	YES	Negative	Surgery	12	6	G1				2
TCGA-CN-5359-01A	NO	NO	NO	NO	59		54.89.0	Nationwide Children's Hospital	TCGA-CN-5359-F11140	b7ca0ffe-b534-449e-bbec-f66a30bc1c29	TCGA-CN-5359	M0	N1	T4a	Stage IVA	22	4				0	356		Unamplified	BF87C5B4-7A37-4AC2-9267-4E4BBB9410F6		Progressive Disease		No	Negative	Negative	YES			29	Functional (Limited) Neck Dissection	Functional (Limited) Neck Dissection	YES	NO	Negative		12	5	G2	Distant Metastasis	LUNG, BONES, THUMB	YES	3	0
TCGA-CV-7255-01A					32		164.84.0	Nationwide Children's Hospital	TCGA-CV-7255-F40538	A1F72AC4-8967-45EF-A91C-7C8E4BAEADD2	TCGA-CV-7255	M0	N0	T2	Stage II	22	22				0				FD6BDB43-6ACF-4DC8-B812-E1F13A031D37	Scheduled Follow-up Submission			No			YES		NO				NO	NO	Negative		12	2	G2
TCGA-CV-7255-11A					32		164.84.0	Nationwide Children's Hospital	TCGA-CV-7255-F40538	A1F72AC4-8967-45EF-A91C-7C8E4BAEADD2	TCGA-CV-7255	M0	N0	T2	Stage II	22	22				0				FD6BDB43-6ACF-4DC8-B812-E1F13A031D37	Scheduled Follow-up Submission			No			YES		NO				NO	NO	Negative		12	2	G2
TCGA-CN-A63V-01A					59		301.57.0	Nationwide Children's Hospital	TCGA-CN-A63V-F44219	45527C7D-F1DE-4E81-8A33-7B50EA8EECC8	TCGA-CN-A63V	M0	N0	T4	Stage IVA	22	17			23	0		NO		11725E76-5063-4426-A919-993F328CDFDD	Scheduled Follow-up Submission	Complete Remission/Response		No		Negative	YES		NO	45	Modified Radical Neck Dissection		YES	NO	Negative	Surgery	12	6	G2				0	0
TCGA-BA-6870-01A					60		145.84.0	Nationwide Children's Hospital	TCGA-BA-6870-F15575	0ece70f4-a798-4816-9235-4a231b6acea3	TCGA-BA-6870	M1	N2c	T3	Stage IVC	22	25				0				C18341A7-0897-4E17-8FD4-CEADA69D69FB			5	No			YES	Left					NO				12	8	G2
TCGA-QK-A6IG-01A					69		318.55.0	Nationwide Children's Hospital	TCGA-QK-A6IG-F65308	ECF3B75E-AEB0-422C-A87B-34A711FADE06	TCGA-QK-A6IG	M0	N0	T2	Stage II	22	22			98	0		YES		E2020C5F-5204-47C4-9EF7-CEE5539A28BF	Scheduled Follow-up Submission	Progressive Disease		No			YES	Right	NO	22	Modified Radical Neck Dissection	Modified Radical Neck Dissection	YES	YES	Negative	Concurrent Chemotherapy	12	9	G2				1	0
TCGA-CV-6938-01A					87		151.75.0	Nationwide Children's Hospital	TCGA-CV-6938-F36008	8A202CB4-62D4-419F-8992-8974B14D9980	TCGA-CV-6938	M0	N0	T2	Stage II	22	28				0				C98408CA-206E-4257-BFF2-B4058787D9AA	Scheduled Follow-up Submission			No			YES		NO				NO		Negative		12	2	G1
TCGA-CV-6938-11A					87		151.75.0	Nationwide Children's Hospital	TCGA-CV-6938-F36008	8A202CB4-62D4-419F-8992-8974B14D9980	TCGA-CV-6938	M0	N0	T2	Stage II	22	28				0				C98408CA-206E-4257-BFF2-B4058787D9AA	Scheduled Follow-up Submission			No			YES		NO				NO		Negative		12	2	G1
TCGA-CQ-5334-01A	NO	YES	NO	NO	87		107.82.0	Nationwide Children's Hospital	TCGA-CQ-5334-F10950	241c2ac0-f9e0-4b50-a025-1a061a3509a5	TCGA-CQ-5334	M0	N2b	T4b	Stage IVB	22	12				0	50			26DA2A00-1248-47CB-87B9-937E3462DF31		Progressive Disease		No			YES	Right		46		Modified Radical Neck Dissection	YES	NO	Close		12	4	G2	Oral Cavity		YES	6	0
TCGA-CV-6942-01A					73		164.84.0	Nationwide Children's Hospital	TCGA-CV-6942-F40776	318AF7F2-942F-43A8-8C39-5D2BF7163A43	TCGA-CV-6942	M0	N0	T2	Stage II	22	28				0				BCED347D-5E6C-447F-A79B-CB2E558788DC	Scheduled Follow-up Submission			No			YES		NO				NO		Negative		12	2	G3
TCGA-CN-6997-01A					66		164.84.0	Nationwide Children's Hospital	TCGA-CN-6997-F36142	839D46FA-C4B9-42A5-BFDB-1D872C1F1BA7	TCGA-CN-6997	M0	N2	T4a	Stage IVA	22	19				0			Amplified	F64823DA-540B-46BC-8284-9DDBF22C36DE	Scheduled Follow-up Submission	Progressive Disease		No	Negative	Negative	YES		NO	25	Functional (Limited) Neck Dissection	Functional (Limited) Neck Dissection	YES	YES	Positive		12	10	G3				2	0
TCGA-QK-AA3K-01A					60		403.37.0	Nationwide Children's Hospital	TCGA-QK-AA3K-F67701	F300F649-8FBA-4EAC-AF5B-86A4988C1532	TCGA-QK-AA3K	MX	N2b	T3	Stage IVA	22	9			145	0				6532E65B-544D-43E9-9E10-6180698F834E	Scheduled Follow-up Submission			No		Positive	YES	Right	NO	6	Functional (Limited) Neck Dissection	Modified Radical Neck Dissection	YES	NO	Positive	Concurrent Chemotherapy	12	11	G2				4
TCGA-F7-A50I-01A					72	1	301.57.0	Nationwide Children's Hospital	TCGA-F7-A50I-F48181	FAAF3F5F-549E-451E-A3EB-C8F6658AC8CB	TCGA-F7-A50I					22	9				0				DDAF62E1-B329-4449-BF62-A83BACC01342	Scheduled Follow-up Submission		1	No			YES		YES				NO	YES	Positive		12	9	G2
TCGA-CV-A465-01A					24		273.58.0	Nationwide Children's Hospital	TCGA-CV-A465-F47155	B7BFE564-0B3F-43EE-897D-62075BA8F210	TCGA-CV-A465	M0	N0	T2	Stage II	22	22				0				1E51B34D-0FCA-4901-A34A-2D7F4A7BE3E8	Scheduled Follow-up Submission			No			YES	Right		53		Functional (Limited) Neck Dissection	YES		Negative		12	8	G1				0	0
TCGA-BA-6868-01B					53		151.75.0	Nationwide Children's Hospital	TCGA-BA-6868-F15583	dec5bcf4-27c3-463e-b82d-336cb255fe64	TCGA-BA-6868	M0	N3	T3	Stage IVB	22	25				0				039F5FA1-B2D5-4DDC-8DCD-082E93C149F7				No			YES	Right					NO				12	8	G2
TCGA-IQ-A61O-01A					43		311.57.0	Nationwide Children's Hospital	TCGA-IQ-A61O-F71475	65D79FBA-37EB-4D31-8DA9-E91C84112684	TCGA-IQ-A61O	MX	N2b	T2	Stage IVA	22	25				0				4E226F3A-2C39-4135-99DC-4DCE2A1FF79A	Scheduled Follow-up Submission	Progressive Disease		No			YES	Right	NO	38		Modified Radical Neck Dissection	YES	NO	Negative		12	3	GX				3
TCGA-BA-A6DJ-01A					62	0	311.57.0	Nationwide Children's Hospital	TCGA-BA-A6DJ-F60727	149DB1C1-12AD-4329-8033-7631F90377A9	TCGA-BA-A6DJ	M0	N2b	T4	Stage IVA	22	13			160	0		NO		EED6B4DC-B7AC-452F-A195-945A298ED6B0	Scheduled Follow-up Submission	Progressive Disease	0	No	Negative	Negative	YES	Left	NO	101	Modified Radical Neck Dissection	Functional (Limited) Neck Dissection	YES	YES	Close	Concurrent Chemotherapy	12	6	G2				8
TCGA-CN-4742-01A					48	6	83.86.0	Nationwide Children's Hospital	TCGA-CN-4742-F13455	3a97173e-9c06-48e8-8e92-a3725ee97a2a	TCGA-CN-4742	M0	N1	T4a	Stage IVA	22	28				0				55BB561F-B756-42FB-ACF7-2763C978DE5F				No	Negative	Negative	YES			49	Functional (Limited) Neck Dissection	Functional (Limited) Neck Dissection	YES	YES	Negative		12	6	G3			NO	3
TCGA-MT-A51W-01A					52	7	273.58.0	Nationwide Children's Hospital	TCGA-MT-A51W-F60268	759903A7-E32A-42F4-8D1F-6096FBF03CA2	TCGA-MT-A51W	M0	NX	T1	Stage I	22	4			144	0		NO		F6F92598-9F67-4C38-93EF-781ADEE64778	Scheduled Follow-up Submission	Complete Remission/Response	4	No	Negative	Negative	YES	Left	NO				NO	NO	Negative	Radiation	12	6	G2
TCGA-DQ-7589-01A					70	10	215.70.0	Nationwide Children's Hospital	TCGA-DQ-7589-F36214	911E6244-A633-4DE5-B4D9-50587C2490F6	TCGA-DQ-7589	M1	N2c	T2	Stage IVC	22	26			164	0		NO		C699991E-52A0-47FE-9488-524D7CF9B183	Scheduled Follow-up Submission	Complete Remission/Response	4	No		Negative	YES	Left	NO				NO			Concurrent Chemotherapy	12	10	G4
TCGA-CN-4733-01A					61		145.84.0	Nationwide Children's Hospital	TCGA-CN-4733-F69323	608CFEDB-BDAC-45C8-9612-823F79A72A74	TCGA-CN-4733	M0	N0	T1	Stage I	22	5			42	0		NO	Amplified	7B34E9BF-10CB-4863-8463-0F3230A35882	Scheduled Follow-up Submission	Complete Remission/Response		No	Negative	Negative	YES		NO	29	Modified Radical Neck Dissection		YES	YES	Negative	Surgery	12	1	G3				1	0
TCGA-D6-6515-01A	NO	NO	YES		82		145.84.0	Nationwide Children's Hospital	TCGA-D6-6515-F29463	73f20e66-25e7-4d5e-a5ab-d6ffac6d9f40	TCGA-D6-6515	M0	N0	T2	Stage II	22	19				0	195			FE0984F7-D9A9-4D2F-A64E-6F889598A97B	Scheduled Follow-up Submission	Complete Remission/Response		No			YES	Midline					NO		Close		12	3	G3	Cervical Lymph Nodes		YES
TCGA-QK-AA3J-01A					69		403.37.0	Nationwide Children's Hospital	TCGA-QK-AA3J-F67699	C8AD15EE-1A19-494C-A798-93BC225D6914	TCGA-QK-AA3J	M0	N0	T1	Stage I	22	9			106	0		NO		5145B90F-CDC0-4D20-95D2-058F51DFF44D	Scheduled Follow-up Submission	Complete Remission/Response		No			YES	Right	NO				NO			Radiation	12	11	G3
TCGA-BB-4225-01A					73	1	54.89.0	Nationwide Children's Hospital	TCGA-BB-4225-F65098	5761B04C-DA4B-46EF-A1FD-AF62978CA47F	TCGA-BB-4225	M0	N2c	T3	Stage IVA	22	18				0				42BD8352-3E1C-446F-9F04-0AA053A2B23C	Scheduled Follow-up Submission	Progressive Disease	1	No			YES	Right	YES				NO				12	9	G3
TCGA-CV-7432-01A					79		190.78.0	Nationwide Children's Hospital	TCGA-CV-7432-F50650	BE8BB357-BD87-4452-8907-3E2798D53777	TCGA-CV-7432	M0	N1	T2	Stage III	22	28				0				165A8654-913C-4A12-9EFF-3AE9C7DAE89B	Scheduled Follow-up Submission	Complete Remission/Response		No			YES	Left	NO	20	Functional (Limited) Neck Dissection		YES		Negative		12	10	G1				0
TCGA-CV-7432-11A					79		190.78.0	Nationwide Children's Hospital	TCGA-CV-7432-F50650	BE8BB357-BD87-4452-8907-3E2798D53777	TCGA-CV-7432	M0	N1	T2	Stage III	22	28				0				165A8654-913C-4A12-9EFF-3AE9C7DAE89B	Scheduled Follow-up Submission	Complete Remission/Response		No			YES	Left	NO	20	Functional (Limited) Neck Dissection		YES		Negative		12	10	G1				0
TCGA-IQ-7632-01A					68		188.78.0	Nationwide Children's Hospital	TCGA-IQ-7632-F36190	D71A9B7E-6F46-482F-9274-29C2402E7B73	TCGA-IQ-7632	M0	N0	T4a	Stage IVA	22	23				0				D83DD849-1EBF-4435-B288-0FD78C231EB3	Scheduled Follow-up Submission	Complete Remission/Response		No			YES	Left	NO	30	Modified Radical Neck Dissection		YES		Negative		12	10	G1				0
TCGA-CN-A642-01A					57	0	311.57.0	Nationwide Children's Hospital	TCGA-CN-A642-F44229	BDF7B359-A194-41B6-8804-400964391AEA	TCGA-CN-A642	M0	N2c	T3	Stage IVA	22	17			21	0		YES		737C4BBB-A655-454D-92E1-0578CDFA23FA	Scheduled Follow-up Submission	Progressive Disease	0	No		Negative	YES		NO	110	Functional (Limited) Neck Dissection	Functional (Limited) Neck Dissection	YES	YES	Positive	Surgery	12	6	G3				0	7
TCGA-CQ-A4CB-01A					59	24	265.56.0	Nationwide Children's Hospital	TCGA-CQ-A4CB-F57643	230677BB-CF91-45C7-B094-C3474BD71235	TCGA-CQ-A4CB	M0	N0	T2	Stage II	22	18			12	0		NO		AC8B3B37-2412-4398-A507-3D2426500EF0	Scheduled Follow-up Submission	Complete Remission/Response	7	No			YES		NO	26	Functional (Limited) Neck Dissection	Functional (Limited) Neck Dissection	YES	NO	Negative	Surgery	12	3	G2				1	0
TCGA-CV-A460-01A					72		265.56.0	Nationwide Children's Hospital	TCGA-CV-A460-F47292	6FB37D4D-581A-42C5-816F-5D3A9F3D5EF5	TCGA-CV-A460	M0	N2b	T3	Stage IVA	22	23				0				CCE15E34-C425-4D27-947F-D2774A1AB314	Scheduled Follow-up Submission	Progressive Disease		No			YES			80	Functional (Limited) Neck Dissection	Functional (Limited) Neck Dissection	YES		Negative		12	8	G3				4	0
TCGA-BA-A6D8-01A					59		318.55.0	Nationwide Children's Hospital	TCGA-BA-A6D8-F60673	847543C7-4B18-4645-A6D1-F370B339C52C	TCGA-BA-A6D8	M0	N2c	T4a	Stage IVA	22	13			153	0		NO		54F681DF-0990-4857-9FDF-BCBDC69C04C4	Scheduled Follow-up Submission	Progressive Disease		No	Negative	Negative	YES	Right	NO	77	Modified Radical Neck Dissection	Modified Radical Neck Dissection	YES	YES	Positive	Concurrent Chemotherapy	12	6	G2				7
TCGA-CN-A497-01A					63		260.56.0	Nationwide Children's Hospital	TCGA-CN-A497-F37347	2EBC6866-584F-49C9-B8AB-F37440F82822	TCGA-CN-A497	M0	N2c	T2	Stage IVA	22	5			23	0		NO	Unamplified	D604561B-02BE-4E43-8FA1-750226C87156	Scheduled Follow-up Submission	Complete Remission/Response		No	Negative	Negative	YES		NO	69	Modified Radical Neck Dissection	Modified Radical Neck Dissection	YES	YES	Negative	Surgery	12	9	G2				1
TCGA-CR-6467-01A					59	0.5	145.84.0	Nationwide Children's Hospital	TCGA-CR-6467-F17710	84cf6c6f-5400-4236-a589-8f2c81e394fe	TCGA-CR-6467	M0	N2b	T2	Stage IVA	22	14				0				0EC2A800-45AA-440F-97FC-66D9E5E8463B			7	No			YES	Right		41		Modified Radical Neck Dissection	YES		Negative		12	9	G3			NO	1
TCGA-CQ-A4C7-01A					88	1	265.56.0	Nationwide Children's Hospital			TCGA-CQ-A4C7	M0	N0	T2	Stage II	22					0				8C64861B-5AD8-4391-BE5C-21AA03CD7917			4	No			YES	Left		24	Functional (Limited) Neck Dissection		YES	NO	Negative		12		G3				1	0
TCGA-P3-A6T7-01A					55	6	355.48.0	Nationwide Children's Hospital			TCGA-P3-A6T7	M0	N1	T3	Stage III	22					0				3748B78C-9A19-472F-85D6-050FB61C5BA2			7	No			YES	Right		47		Functional (Limited) Neck Dissection	YES	YES	Close		12		G2				2
TCGA-D6-A74Q-01A					67		355.48.0	Nationwide Children's Hospital	TCGA-D6-A74Q-F58046	FF2F192F-7FB6-45EC-98D2-DD1F94EF1CE3	TCGA-D6-A74Q	M0	N0	T4a	Stage IVA	22	31			88	0		NO		C07ED1F5-7FB6-4743-A828-05862806A0C4	Scheduled Follow-up Submission	Complete Remission/Response		No			YES	Midline	NO	7		Functional (Limited) Neck Dissection	YES	NO	Negative	Radiation	12	3	G3				0	0
TCGA-CR-6471-01A	NO	YES	YES		58		145.84.0	Nationwide Children's Hospital	TCGA-CR-6471-F18088	a925e42f-cccd-4288-82dd-00f80ec90659	TCGA-CR-6471	M0	N0	T4a	Stage IVA	22	14	832			0	783			88D669B6-CA5F-4EBC-AEE1-6F7A30926037	Additional New Tumor Event	Complete Remission/Response		No			YES	Right		18		Modified Radical Neck Dissection	YES	NO	Positive		12	9	G2	Cervical Lymph Nodes		YES	1
TCGA-CR-7370-01A					72		190.78.0	Nationwide Children's Hospital	TCGA-CR-7370-F31304	8d598bdc-8a96-4cb4-b082-74b36ca2c28e	TCGA-CR-7370	M0	N0	T2	Stage II	22	9				0				F391B7FF-E18F-404E-BFA8-F102DB69FE98	Scheduled Follow-up Submission			No			YES	Left					NO		Negative		12	4	G2			NO
TCGA-D6-A6EP-01A					62		318.55.0	Nationwide Children's Hospital			TCGA-D6-A6EP	M0	N0	T3	Stage III	22					0				DD9782C8-1D50-413C-946D-967629E8B0BB				No			YES	Midline		4	Functional (Limited) Neck Dissection		YES	NO	Negative		12		G3				0	0
TCGA-BA-A4IF-01A					59		273.58.0	Nationwide Children's Hospital	TCGA-BA-A4IF-F51692	C3B137DE-FC3D-45A7-9123-54CE4C9095B8	TCGA-BA-A4IF	M0	N0	T4	Stage IVA	22	21			75	0		NO		D2EFD36C-0B18-45BB-ACDC-F91A104E0EDA	Scheduled Follow-up Submission	Complete Remission/Response		No	Negative	Negative	YES		NO				NO			Concurrent Chemotherapy	12	11	G2
TCGA-CV-5435-01A	YES	NO	NO		57		107.82.0	Nationwide Children's Hospital	TCGA-CV-5435-F18734	9fd3c80f-7033-43aa-b02b-681e75a26b3f	TCGA-CV-5435	M0	N0	T4a	Stage IVA	22	9				0	284			3D203CF7-25AA-4B9D-BE01-5CF0FB96F14E	Scheduled Follow-up Submission		7	No			YES			66	Functional (Limited) Neck Dissection	Functional (Limited) Neck Dissection	YES	NO	Negative		12	11	G3	Distant Metastasis	Lung	YES	5	0
TCGA-CV-5435-11B	YES	NO	NO		57		107.82.0	Nationwide Children's Hospital	TCGA-CV-5435-F18734	9fd3c80f-7033-43aa-b02b-681e75a26b3f	TCGA-CV-5435	M0	N0	T4a	Stage IVA	22	9				0	284			3D203CF7-25AA-4B9D-BE01-5CF0FB96F14E	Scheduled Follow-up Submission		7	No			YES			66	Functional (Limited) Neck Dissection	Functional (Limited) Neck Dissection	YES	NO	Negative		12	11	G3	Distant Metastasis	Lung	YES	5	0
TCGA-BA-A4II-01A					46	2	273.58.0	Nationwide Children's Hospital	TCGA-BA-A4II-F55761	01AD8B82-960B-4759-B12E-6AF82A2DAAB2	TCGA-BA-A4II	M0	N0	T1	Stage I	22	14			308	0		NO		0D1E477C-4E60-43D9-BA39-1192A7C9F23C	Additional New Tumor Event	Progressive Disease		No			YES	Right	NO	80	Functional (Limited) Neck Dissection	Functional (Limited) Neck Dissection	YES	NO	Negative	Concurrent Chemotherapy	12	1	G1				0
TCGA-BA-A4IG-01A					77		273.58.0	Nationwide Children's Hospital	TCGA-BA-A4IG-F57556	6C4D6234-BC4A-4028-BEC2-5A59C340509C	TCGA-BA-A4IG	M0	N2	T2	Stage IVA	22	17			140	0		NO		BA289ABF-6AE1-47C4-9A69-71EFB8C042C0	Scheduled Follow-up Submission	Complete Remission/Response		No			YES	Right	NO	67	Functional (Limited) Neck Dissection	Functional (Limited) Neck Dissection	YES	NO	Negative	Concurrent Chemotherapy	12	3	G3				6
TCGA-F7-7848-01A					47	1	190.78.0	Nationwide Children's Hospital	TCGA-F7-7848-F36060	88DC96BA-A3D5-4A78-94DC-3EF71E4DB643	TCGA-F7-7848	M0	N1	T4a	Stage IVA	22	16			162	0		NO		0F4E8228-76F7-435A-9202-999FEF62F8DD	Scheduled Follow-up Submission	Complete Remission/Response	1	No			YES	Left	NO	4	Functional (Limited) Neck Dissection		YES	NO	Negative	Radiation	12	10	G2				1
TCGA-CQ-5332-01A					87		107.82.0	Nationwide Children's Hospital	TCGA-CQ-5332-F10940	5c4fc717-394a-4ae7-bf20-0f94698a3ca7	TCGA-CQ-5332	M0	N0	T3	Stage III	22	8				0				3C0ADBC2-F776-4A4D-8878-DF3C227A88BF				No			YES	Left		31	Functional (Limited) Neck Dissection	Functional (Limited) Neck Dissection	YES	NO	Negative		12	4	G2				0	0
TCGA-F7-A50G-01A					66		273.58.0	Nationwide Children's Hospital	TCGA-F7-A50G-F55739	9627D9E0-D09E-47FD-BC06-C25C7C945B22	TCGA-F7-A50G					22	14				0				13331BFE-0A92-4977-BAAD-AB089B75C996	Scheduled Follow-up Submission	Complete Remission/Response		No			YES	Midline	NO	9	Functional (Limited) Neck Dissection	Functional (Limited) Neck Dissection	YES	NO	Close		12	1	G1				1
TCGA-CQ-7067-01A					75		215.70.0	Nationwide Children's Hospital	TCGA-CQ-7067-F36135	624D03B4-014C-4FE6-9A15-8F24A6AD3D87	TCGA-CQ-7067	M0	N0	T1	Stage I	22	19				0				526B5EB8-5AEA-44C0-A6B5-70871C412B7F	Scheduled Follow-up Submission			No			YES	Left	YES	15			YES	NO	Negative		12	10	G3				0	0
TCGA-CQ-6227-01A					77	3	151.75.0	Nationwide Children's Hospital	TCGA-CQ-6227-F19310	8377ed05-0975-46b8-ae3d-da1da34495ae	TCGA-CQ-6227	M0	N1	T3	Stage III	22	6				0				B427B6C4-3181-4540-AF9E-55ACE8C5C938	Scheduled Follow-up Submission	Progressive Disease	7	No			YES	Left		59	Functional (Limited) Neck Dissection	Functional (Limited) Neck Dissection	YES	NO	Close		12	10	G2			NO	8	0
TCGA-CR-6482-01A					62		145.84.0	Nationwide Children's Hospital	TCGA-CR-6482-F18174	69944480-1874-48fb-b6a7-9428f3b0c7e7	TCGA-CR-6482	M0	N2b	T2	Stage IVA	22	28				0				D8A026EB-D525-466A-A17C-91DC01DFCC52				No		Positive	YES	Left					NO				12	9	G3			NO
TCGA-CQ-6222-01A					63		151.75.0	Nationwide Children's Hospital	TCGA-CQ-6222-F36130	579817ED-6F68-487C-8C46-7337BCC5F0DC	TCGA-CQ-6222	M0	N2b	T3	Stage IVA	22	19			178	0		NO		6B386AF3-04CA-4D70-B9BA-FDCC500FE4C3	Scheduled Follow-up Submission	Complete Remission/Response		No			YES	Right	NO	66		Modified Radical Neck Dissection	YES	NO	Negative	Surgery	12	10	G2				2	0
TCGA-CN-6020-01A					58		107.82.0	Nationwide Children's Hospital	TCGA-CN-6020-F21365	79e80d5c-4c97-4276-bc88-67f5d41785ae	TCGA-CN-6020	M0	N2c	T3	Stage IVA	22	10				0			Amplified	366DB768-F116-48FD-9A19-05CBD7F4517E	Scheduled Follow-up Submission	Complete Remission/Response		No	Negative	Negative	YES			68	Functional (Limited) Neck Dissection	Functional (Limited) Neck Dissection	YES	YES	Negative		12	2	G2			NO	1	0
TCGA-CV-A45R-01A					46		260.56.0	Nationwide Children's Hospital	TCGA-CV-A45R-F46834	31AC5C13-99A2-4BFE-9711-3F09B8066929	TCGA-CV-A45R	M0	N1	T3	Stage III	22	19				0				5656425B-ABE1-464D-9778-26AF9E419092	Scheduled Follow-up Submission			No			YES		NO	26		Functional (Limited) Neck Dissection	YES		Negative		12	8	G1				1	0
TCGA-HD-7831-01A					74	0	190.78.0	Nationwide Children's Hospital	TCGA-HD-7831-F36843	BE179040-77BB-43AB-B520-0E5122DA088E	TCGA-HD-7831	M0	N0	T3	Stage III	22	15				0				A756E7E6-29B6-4D43-8A65-A8E043905813	Scheduled Follow-up Submission	Complete Remission/Response	1	No			YES	Right	NO	21		Modified Radical Neck Dissection	YES	NO	Negative		12	11	G2				3	0
TCGA-BA-5556-01A					58	2	83.86.0	Nationwide Children's Hospital	TCGA-BA-5556-F10005	b0fa357f-78fd-421a-8f46-e93f8b8ed156	TCGA-BA-5556	M0	N0	T2	Stage II	22	5				0				1AF5B3B9-0DE8-4AB3-8F7D-6FA3DC3C459D			7	No			YES			81	Modified Radical Neck Dissection	Modified Radical Neck Dissection	YES	NO			12	4	G3			NO	0
TCGA-BA-6871-01A					75		145.84.0	Nationwide Children's Hospital	TCGA-BA-6871-F15577	bcab573c-5e6f-4b39-a3c0-01673df96432	TCGA-BA-6871	M0	N2b	T3	Stage IVA	22	25				0				E105BE46-9AFF-484A-972B-465C9203A54E				No			YES	Left					NO				12	8	G2
TCGA-QK-A8Z8-01A					60	12	403.37.0	Nationwide Children's Hospital			TCGA-QK-A8Z8	M1	N1	T3	Stage IVC	22					0				2A2D03FE-FBCB-4028-BEC7-321B274D0641			7	No			YES	Left					NO				12		G2
TCGA-CN-A49B-01A					71	7	260.56.0	Nationwide Children's Hospital	TCGA-CN-A49B-F48040	6A3504F2-5CD5-4520-A3AD-AA1F471D51C6	TCGA-CN-A49B	M0	N1	T3	Stage III	22	5			87	0		NO		C99E12D8-D0F3-4BF0-8EE1-A9C026E20247	Scheduled Follow-up Submission	Complete Remission/Response	7	No	Negative	Negative	YES		NO	39	Functional (Limited) Neck Dissection	Functional (Limited) Neck Dissection	YES	YES	Negative	Surgery	12	9	G3				1
TCGA-CV-A6JY-01A					69		318.55.0	Nationwide Children's Hospital			TCGA-CV-A6JY	M0	N0	T4a	Stage IVA	22					0				6AB6BE67-C20C-410E-B781-36DEE247D53C				No			YES	Left		27	Functional (Limited) Neck Dissection		YES		Negative		12		G1				0	0
TCGA-CV-7423-01A					65		188.78.0	Nationwide Children's Hospital			TCGA-CV-7423	M0	N0	T2	Stage II	22					0				D7353446-5240-4586-A162-7A7EDE71C336				No			YES	Right					NO		Negative		12		G1
TCGA-CV-7423-11A					65		188.78.0	Nationwide Children's Hospital			TCGA-CV-7423	M0	N0	T2	Stage II	22					0				D7353446-5240-4586-A162-7A7EDE71C336				No			YES	Right					NO		Negative		12		G1
TCGA-CV-7250-01A					64		164.84.0	Nationwide Children's Hospital	TCGA-CV-7250-F45249	2E6629E2-A047-4828-A64B-87B12DEF77C6	TCGA-CV-7250	M0	N0	T3	Stage III	22	17				0				34396E3A-B464-4590-BE07-5B553F5D735A	Scheduled Follow-up Submission	Complete Remission/Response		No			YES		NO	48	Modified Radical Neck Dissection	Modified Radical Neck Dissection	YES	NO	Negative		12	11	G1
TCGA-CV-7250-11A					64		164.84.0	Nationwide Children's Hospital	TCGA-CV-7250-F45249	2E6629E2-A047-4828-A64B-87B12DEF77C6	TCGA-CV-7250	M0	N0	T3	Stage III	22	17				0				34396E3A-B464-4590-BE07-5B553F5D735A	Scheduled Follow-up Submission	Complete Remission/Response		No			YES		NO	48	Modified Radical Neck Dissection	Modified Radical Neck Dissection	YES	NO	Negative		12	11	G1
TCGA-CQ-6221-01A					79		188.78.0	Nationwide Children's Hospital	TCGA-CQ-6221-F36129	F8C8A570-9893-455B-AA0D-788DD95D49B1	TCGA-CQ-6221	M0	N0	T2	Stage II	22	19				0				4E88DD12-7E40-425D-A0C4-B5DDF7FCFB57	Scheduled Follow-up Submission		7	No			YES	Right	YES				NO	NO	Negative		12	10	G3
TCGA-BB-7872-01A					63		215.70.0	Nationwide Children's Hospital	TCGA-BB-7872-F65397	4353676E-BFB1-4B3D-8B86-8754631146E7	TCGA-BB-7872	M0	N2c	T2	Stage IVA	22	23			154	0		NO		0D33B858-6B56-4D8C-9A1A-DC2BBD3F2F37	Scheduled Follow-up Submission	Complete Remission/Response		No	Negative	Positive	YES	Right	NO	74			YES		Positive	Chemotherapy (not given concurrently)	12	9	G3				0
TCGA-CR-7395-01A					80		164.84.0	Nationwide Children's Hospital	TCGA-CR-7395-F28771	ff1fdc19-09f2-4a62-8f37-aac10566caa7	TCGA-CR-7395	M0	N0	T2	Stage II	22	16				0				B1B000AF-CFAC-4A62-A23D-44CD4A2A32EB		Complete Remission/Response		No	Negative	Negative	YES	Right					NO	NO	Negative		12	2	G2			NO
TCGA-UF-A7JK-01A					59		355.48.0	Nationwide Children's Hospital			TCGA-UF-A7JK	M0	N0	T4a	Stage IVA	22					0				D1B0DFFC-12F8-4450-9212-BBC4925DB64F				No			YES	Left		19	Functional (Limited) Neck Dissection	Functional (Limited) Neck Dissection	YES	YES	Positive		12		G2				3
TCGA-CN-6021-01A					63		107.82.0	Nationwide Children's Hospital	TCGA-CN-6021-F21367	3fba76c3-1454-415c-9d4d-284eb5370962	TCGA-CN-6021	M0	N0	T3	Stage III	22	10				0				3F5E9223-6DEB-4DB9-83E6-4AE0D082BD3D	Scheduled Follow-up Submission			No			YES						NO				12	2	G2			NO
TCGA-IQ-7631-01A					60		188.78.0	Nationwide Children's Hospital	TCGA-IQ-7631-F36192	F099410D-B35E-4EB3-8405-069B9BD84836	TCGA-IQ-7631	M0	N0	T2	Stage II	22	23				0				A06B3FCC-6FDD-4929-BF6D-7FAEE047B9C8	Scheduled Follow-up Submission	Complete Remission/Response		No			YES	Right	NO	48	Modified Radical Neck Dissection	Modified Radical Neck Dissection	YES	NO	Negative		12	10	G1				0
TCGA-KU-A6H7-01A					55	1	318.55.0	Nationwide Children's Hospital	TCGA-KU-A6H7-F59891	5D909D72-EC72-4DA9-AB52-EB97B27CB31A	TCGA-KU-A6H7	M0	N2a	T2	Stage IVA	22	22			115	0		NO		873E4262-7D35-4325-9359-035229CF3239	Scheduled Follow-up Submission	Complete Remission/Response	1	No		Positive	YES	Left	NO	23	Functional (Limited) Neck Dissection		YES	YES	Positive	Radiation	12	5	G2				1	0
TCGA-KU-A6H7-06A					55	1	318.55.0	Nationwide Children's Hospital	TCGA-KU-A6H7-F59891	5D909D72-EC72-4DA9-AB52-EB97B27CB31A	TCGA-KU-A6H7	M0	N2a	T2	Stage IVA	22	22			115	0		NO		873E4262-7D35-4325-9359-035229CF3239	Scheduled Follow-up Submission	Complete Remission/Response	1	No		Positive	YES	Left	NO	23	Functional (Limited) Neck Dissection		YES	YES	Positive	Radiation	12	5	G2				1	0
TCGA-CV-7414-01A					78		188.78.0	Nationwide Children's Hospital	TCGA-CV-7414-F41191	8E789BEA-B03A-4BED-A2F4-4E6004CB4DF2	TCGA-CV-7414	M0	N1	T3	Stage III	22	13				0				83D4BE62-5885-4A82-8FFC-6DC3A0CFF472	Scheduled Follow-up Submission			No			YES	Left		21	Radical Neck Dissection		YES	YES	Negative		12	3	G2				10
TCGA-CR-7399-01A					60		164.84.0	Nationwide Children's Hospital	TCGA-CR-7399-F22012	440cbb23-25e3-45b4-bd17-a6bccef466d5	TCGA-CR-7399	M0	N2c	T4a	Stage IVA	22	13				0				DD7C1253-30B6-481B-9EE1-7A59C66F04DB	Scheduled Follow-up Submission	Complete Remission/Response		No			YES			57			YES		Negative		12	2	G3			NO	6
TCGA-P3-A6T4-01A					54	3.5	355.48.0	Nationwide Children's Hospital			TCGA-P3-A6T4	M0	N1	T4	Stage IVA	22					0				5B226989-78EE-4D41-A3F1-F85A3EA3494F			7	No			YES	Left		14	Functional (Limited) Neck Dissection	Functional (Limited) Neck Dissection	YES	YES	Positive		12		G2				1
TCGA-D6-8569-01A					52		241.67.0	Nationwide Children's Hospital	TCGA-D6-8569-F58026	24B4323C-5B31-4BAB-AD45-1C6F978510A0	TCGA-D6-8569	M0	N0	T2	Stage II	22	31			22	0		NO		4C31D6BF-49E1-4BD3-AAAA-1796580A6236	Scheduled Follow-up Submission	Complete Remission/Response		No			YES	Midline	NO	7	Functional (Limited) Neck Dissection	Functional (Limited) Neck Dissection	YES	NO	Negative	Surgery	12	3	G2				0	0
TCGA-CV-5442-01A	NO	NO	NO	NO	76		83.86.0	Nationwide Children's Hospital	TCGA-CV-5442-F17962	2A547E7A-5E61-489B-BADF-9B43C42A2C85	TCGA-CV-5442	M0	N2b	T4a	Stage IVA	22	28				0				D8340821-FBEC-4AA1-8075-B86F02B88057				No			YES			33	Functional (Limited) Neck Dissection	Functional (Limited) Neck Dissection	YES				12	10	G3			NO	4	0
TCGA-CV-5442-11A	NO	NO	NO	NO	76		83.86.0	Nationwide Children's Hospital	TCGA-CV-5442-F17962	2A547E7A-5E61-489B-BADF-9B43C42A2C85	TCGA-CV-5442	M0	N2b	T4a	Stage IVA	22	28				0				D8340821-FBEC-4AA1-8075-B86F02B88057				No			YES			33	Functional (Limited) Neck Dissection	Functional (Limited) Neck Dissection	YES				12	10	G3			NO	4	0
TCGA-CV-7102-01A					76	1	164.84.0	Nationwide Children's Hospital	TCGA-CV-7102-F41206	E486A233-5A2F-454A-8CC0-9FD7FD23384E	TCGA-CV-7102	M0	N1	T3	Stage III	22	13				0				FE99F38B-E35A-4D40-BCAF-6286A79789E4	Scheduled Follow-up Submission		7	No			YES		NO	24	Modified Radical Neck Dissection	Modified Radical Neck Dissection	YES	YES	Negative		12	3	G3				3	0
TCGA-IQ-A61E-01A					55	3	311.57.0	Nationwide Children's Hospital	TCGA-IQ-A61E-F70678	CE435E16-99A9-45A5-9CEF-11B7BECF4E9C	TCGA-IQ-A61E	MX	N0	T3	Stage III	22	27				0				30893FDF-819B-418A-B1D4-69E1C2FF0CAF	Scheduled Follow-up Submission	Complete Remission/Response	7	No			YES	Right	NO	44	Functional (Limited) Neck Dissection	Functional (Limited) Neck Dissection	YES	NO	Close		12	2	G2				0
TCGA-CV-5973-01A					62		107.82.0	Nationwide Children's Hospital	TCGA-CV-5973-F50477	60D3D13D-F1CA-4634-9492-BF97914DA484	TCGA-CV-5973	M0	N0	T3	Stage III	22	23				0				EFB7CD2C-6799-48A9-8EF0-B665F439D1C6	Scheduled Follow-up Submission	Complete Remission/Response		No			YES		NO	58	Functional (Limited) Neck Dissection	Functional (Limited) Neck Dissection	YES	NO	Negative		12	10	G3				1	0
TCGA-CV-5973-11A					62		107.82.0	Nationwide Children's Hospital	TCGA-CV-5973-F50477	60D3D13D-F1CA-4634-9492-BF97914DA484	TCGA-CV-5973	M0	N0	T3	Stage III	22	23				0				EFB7CD2C-6799-48A9-8EF0-B665F439D1C6	Scheduled Follow-up Submission	Complete Remission/Response		No			YES		NO	58	Functional (Limited) Neck Dissection	Functional (Limited) Neck Dissection	YES	NO	Negative		12	10	G3				1	0
TCGA-D6-A6EM-01A					65		318.55.0	Nationwide Children's Hospital	TCGA-D6-A6EM-F58034	E7427474-20FF-4FB8-B79C-65460EF3BA7A	TCGA-D6-A6EM	M0	N1	T2	Stage III	22	31			94	0		YES		D1E169E6-42CD-4A50-A443-F41D755888EB	Scheduled Follow-up Submission			No			YES	Left	NO	17	Modified Radical Neck Dissection		YES	NO	Negative	Radiation	12	3	G2				1	0
TCGA-CN-A6V6-01A					59	12	355.48.0	Nationwide Children's Hospital	TCGA-CN-A6V6-F52324	8B415456-3007-41EB-943F-538E10C2193A	TCGA-CN-A6V6	M0	N2b	T2	Stage IVA	22	2			119	0		NO		D8BD3DB2-6693-4F0A-AA64-7D17D5F74C8B	Scheduled Follow-up Submission	Complete Remission/Response	7	No	Positive	Positive	YES		NO	33		Functional (Limited) Neck Dissection	YES	YES	Positive	Surgery	12	12	GX				2
TCGA-CQ-5324-01A					59		107.82.0	Nationwide Children's Hospital	TCGA-CQ-5324-F36120	C3A55512-92B3-4822-BF6B-DC28CE4D613D	TCGA-CQ-5324	M0	N2a	T3	Stage IVA	22	19			0	0		NO		37E5327C-E7D3-410B-A89C-227106F88437	Scheduled Follow-up Submission	Complete Remission/Response		No			YES	Left	NO	24	Functional (Limited) Neck Dissection		YES	NO	Negative	Surgery	12	10	G2				0	0
TCGA-UF-A7JH-01A					59		355.48.0	Nationwide Children's Hospital	TCGA-UF-A7JH-F65900	B410A31D-EE36-4FE5-BDAB-50DABD2168C2	TCGA-UF-A7JH	M0	N0	T4a	Stage IVA	22	1				0				005562D0-ECE4-462F-B7F1-E4F22AE2DC75	Scheduled Follow-up Submission	Complete Remission/Response		No			YES	Left	NO	24	Functional (Limited) Neck Dissection	Functional (Limited) Neck Dissection	YES	NO	Negative		12	10	G1				0
TCGA-CV-A45Z-01A					75		265.56.0	Nationwide Children's Hospital	TCGA-CV-A45Z-F46707	BF0DDA78-F1BE-4668-A8B3-41E6BB3D71EE	TCGA-CV-A45Z	M0	N0	T2	Stage II	22	15				0				060F9808-64A0-4219-A261-40B8E14EEFEF	Scheduled Follow-up Submission			No			YES			10	Functional (Limited) Neck Dissection	Functional (Limited) Neck Dissection	YES		Negative		12	8	G3				0	0
TCGA-C9-A47Z-01A					72		260.56.0	Nationwide Children's Hospital	TCGA-C9-A47Z-F58078	9ED7E9E9-CADD-4092-9996-FB87BD9BCF01	TCGA-C9-A47Z	M0	N1	T2	Stage III	22	31				0				A2876B6F-AA6B-4FA9-89E0-B8172FCD3347	Scheduled Follow-up Submission			No			YES	Midline	NO	2			NO				12	3	G1				1
TCGA-HD-A633-01A					74		301.57.0	Nationwide Children's Hospital	TCGA-HD-A633-F66032	B68B5451-2408-4D9A-8DB9-05DA45238971	TCGA-HD-A633	M0	N0	T4	Stage IVA	22	1				0		NO		44944245-5678-4691-AAD7-885BE036AA43	Scheduled Follow-up Submission	Stable Disease		No			YES	Left	NO	39	Modified Radical Neck Dissection		YES	NO	Negative	Surgery	12	10	G2				0
TCGA-DQ-7590-01A					51	5	215.70.0	Nationwide Children's Hospital	TCGA-DQ-7590-F36207	06B19A10-6FCD-464D-8600-CAA7B00EBE61	TCGA-DQ-7590	M0	N2b	T1	Stage IVA	22	26			91	0		NO		4C6133C6-F6B3-4EC7-8AE2-A0EF1CC688F1	Scheduled Follow-up Submission	Complete Remission/Response	4	No		Positive	YES	Left	NO				NO			Concurrent Chemotherapy	12	10	G4
TCGA-CR-7377-01A					58		164.84.0	Nationwide Children's Hospital	TCGA-CR-7377-F28768	580f099d-baa4-4e54-9d34-39d392ab1f17	TCGA-CR-7377	M0	N1	T4a	Stage IVA	22	14				0				E5D12F18-F61B-42F7-ACD3-A1C5D8B57CE8	Scheduled Follow-up Submission			No			YES			29	Modified Radical Neck Dissection		YES	YES	Negative		12	2	G3			NO	3
TCGA-CV-6936-01A					68	0	151.75.0	Nationwide Children's Hospital	TCGA-CV-6936-F50434	A704FB90-925D-4E97-8D8E-69E377F5C2C8	TCGA-CV-6936	M0	N2b	T4a	Stage IVA	22	23				0				B10E096E-A5D7-4865-8719-49764DA96967	Scheduled Follow-up Submission	Progressive Disease	0	No			YES		NO	10	Functional (Limited) Neck Dissection	Functional (Limited) Neck Dissection	YES	YES			12	10	G2				5	0
TCGA-CV-6936-11A					68	0	151.75.0	Nationwide Children's Hospital	TCGA-CV-6936-F50434	A704FB90-925D-4E97-8D8E-69E377F5C2C8	TCGA-CV-6936	M0	N2b	T4a	Stage IVA	22	23				0				B10E096E-A5D7-4865-8719-49764DA96967	Scheduled Follow-up Submission	Progressive Disease	0	No			YES		NO	10	Functional (Limited) Neck Dissection	Functional (Limited) Neck Dissection	YES	YES			12	10	G2				5	0
TCGA-QK-A6IJ-01A					71		318.55.0	Nationwide Children's Hospital	TCGA-QK-A6IJ-F60297	77EF84BF-BB5B-49B0-BE77-FC36FE7A0479	TCGA-QK-A6IJ	M0	N0	T2	Stage II	22	5			0	0				E4F2BA69-93C8-4F43-8612-38E6AF8DE139	Scheduled Follow-up Submission			No	Negative		YES	Left	NO	40	Modified Radical Neck Dissection		YES	NO	Negative	Surgery	12	6	G3				1	0
TCGA-CR-5243-01A					51	0	83.86.0	Nationwide Children's Hospital	TCGA-CR-5243-F13178	8b15090b-f41b-4710-ab7c-672e6d3a6c62	TCGA-CR-5243	M0	N2b	T3	Stage IVA	22	5				0				D25FB108-4ED1-41C0-9E5B-3FE2F1E3A71D			0	No			YES	Right					NO				12	4	G3			NO
TCGA-CN-4730-01A					62		54.89.0	Nationwide Children's Hospital	TCGA-CN-4730-F56585	15B2C699-98D3-41FF-8A15-7506517A88A3	TCGA-CN-4730	M0	N2b	T4a	Stage IVA	22	13			54	0		NO		D7536DF8-DCC2-4184-83DF-1061BBB0F8C6	Scheduled Follow-up Submission	Complete Remission/Response		No			YES		NO	37		Functional (Limited) Neck Dissection	YES	NO	Negative	Surgery	12	2	G2				1	0
TCGA-CQ-5333-01A	NO	YES	NO	NO	74		241.67.0	Nationwide Children's Hospital	TCGA-CQ-5333-F10943	0a86dc65-c357-4770-994f-982fef8ceb50	TCGA-CQ-5333	M0	N0	T1	Stage I	22	8				0	176			A22979EE-B884-42B8-8EBC-DE7ECE9D32C6		Persistent Disease		No			YES	Left		21	Functional (Limited) Neck Dissection		YES	NO	Negative		12	4	G3	Oropharynx		YES	0	0
TCGA-CV-7104-01A					61		164.84.0	Nationwide Children's Hospital	TCGA-CV-7104-F40779	696DB332-93ED-4FD8-87A3-E874CC49F58C	TCGA-CV-7104	M0	N2	T2	Stage IVA	22	28				0				1DDE2BEC-F61F-4727-95B3-DB444A1F3523	Scheduled Follow-up Submission			No			YES		NO	30	Modified Radical Neck Dissection		YES	YES	Negative		12	2	G2				8
TCGA-CN-5363-01A			NO	NO	48		54.89.0	Nationwide Children's Hospital	TCGA-CN-5363-F11078	65f26a4e-d9a1-42b8-9a33-1f8b1cdd7d16	TCGA-CN-5363	M0	N3	T4a	Stage IVB	22	3				0	53			C893AE8D-DC57-4A50-A02D-82CCC940D040		Persistent Disease		No			YES			28	Modified Radical Neck Dissection	Functional (Limited) Neck Dissection	YES	NO	Negative		12	5	G3	Distant Metastasis	BONE	YES	6	0
TCGA-CV-5440-01A	NO	NO	NO	NO	52	1	83.86.0	Nationwide Children's Hospital	TCGA-CV-5440-F17961	e0956f5c-c089-4613-aa96-e3307de5ee15	TCGA-CV-5440	M0	N2b	T4a	Stage IVA	22	28				0				80F981D3-A513-4139-84FB-0B72952206C7			7	No			YES			47	Functional (Limited) Neck Dissection	Functional (Limited) Neck Dissection	YES	YES	Negative		12	10	G3			NO	42	0
TCGA-CV-5440-11A	NO	NO	NO	NO	52	1	83.86.0	Nationwide Children's Hospital	TCGA-CV-5440-F17961	e0956f5c-c089-4613-aa96-e3307de5ee15	TCGA-CV-5440	M0	N2b	T4a	Stage IVA	22	28				0				80F981D3-A513-4139-84FB-0B72952206C7			7	No			YES			47	Functional (Limited) Neck Dissection	Functional (Limited) Neck Dissection	YES	YES	Negative		12	10	G3			NO	42	0
TCGA-D6-A6EK-01A					67		318.55.0	Nationwide Children's Hospital	TCGA-D6-A6EK-F58029	2D4D4A49-3CA8-4D56-BC68-3684E94BD0CC	TCGA-D6-A6EK	M0	N1	T4	Stage IVA	22	31			105	0		YES		5E9A444A-4BC2-4C28-B8A0-26EE2069CF08	Scheduled Follow-up Submission	Partial Remission/Response		No			YES	Right	NO	3		Modified Radical Neck Dissection	YES	NO	Negative	Radiation	12	3	G1				1
TCGA-CN-4739-01A					71		83.86.0	Nationwide Children's Hospital	TCGA-CN-4739-F36098	41E152CF-7B85-4C8F-A32A-63AC9114AEFE	TCGA-CN-4739	M0	N0	T4a	Stage IVA	22	18				0				1DC963D5-C4C6-42B0-869F-998D9CF6D186	Additional New Tumor Event	Stable Disease		No			YES		NO	54	Functional (Limited) Neck Dissection	Functional (Limited) Neck Dissection	YES	NO	Negative		12	10	G2				0	0
TCGA-CN-5365-01A					38		54.89.0	Nationwide Children's Hospital	TCGA-CN-5365-F21296	1c3621c8-1ffe-46b1-ab11-ca74e8bf5fb1	TCGA-CN-5365	M1	N2	T1	Stage IVC	22	8				0				A62633D8-010A-4BA5-893D-8C62F0027985	Scheduled Follow-up Submission	Progressive Disease		No			YES	Right		9		Modified Radical Neck Dissection	YES	YES	Negative		12	2	G2			NO	1	0
TCGA-CV-7413-01A					74		188.78.0	Nationwide Children's Hospital	TCGA-CV-7413-F40535	A4806162-12C4-4DCD-8C24-D0F8A7AE3771	TCGA-CV-7413	M0	N0	T2	Stage II	22	22				0				9C10D0E0-DF8B-4B18-8B2C-8E927F745826	Scheduled Follow-up Submission			No			YES	Right	NO				NO	NO	Negative		12	2	G2
TCGA-CV-7413-11A					74		188.78.0	Nationwide Children's Hospital	TCGA-CV-7413-F40535	A4806162-12C4-4DCD-8C24-D0F8A7AE3771	TCGA-CV-7413	M0	N0	T2	Stage II	22	22				0				9C10D0E0-DF8B-4B18-8B2C-8E927F745826	Scheduled Follow-up Submission			No			YES	Right	NO				NO	NO	Negative		12	2	G2
TCGA-DQ-5629-01A					64	3	145.84.0	Nationwide Children's Hospital	TCGA-DQ-5629-F36197	65D357F7-9C80-4D25-ADA0-EF87F401FD2F	TCGA-DQ-5629	M0	N2c	T4a	Stage IVA	22	26			98	0		NO		F70EDC90-3993-41B4-ABEF-F268A4FF9415	Scheduled Follow-up Submission		4	Yes		Negative	YES	Right	NO	47	Functional (Limited) Neck Dissection	Functional (Limited) Neck Dissection	YES	NO	Negative	Concurrent Chemotherapy	12	10	G2				2
TCGA-CN-4727-01A					56		54.89.0	Nationwide Children's Hospital	TCGA-CN-4727-F36089	E97AAF9E-FBE9-43F2-8062-78955CAD3034	TCGA-CN-4727	M0	N0	T4a	Stage IVA	22	18			143	0		NO	Unamplified	A2C28AA8-90FC-43D3-9314-F6D9034EFD93	Scheduled Follow-up Submission	Complete Remission/Response		No	Negative	Negative	YES		NO	37	Functional (Limited) Neck Dissection	Functional (Limited) Neck Dissection	YES	NO	Negative	Concurrent Chemotherapy	12	10	G2				0	0
TCGA-CV-5970-01A					59		107.82.0	Nationwide Children's Hospital			TCGA-CV-5970	M0	N2b	T4a	Stage IVA	22					0				381B3593-827C-401F-89B6-D83FF0290EDC				No			YES			50	Functional (Limited) Neck Dissection	Functional (Limited) Neck Dissection	YES	NO	Negative		12		G2				11	0
TCGA-CV-5970-11A					59		107.82.0	Nationwide Children's Hospital			TCGA-CV-5970	M0	N2b	T4a	Stage IVA	22					0				381B3593-827C-401F-89B6-D83FF0290EDC				No			YES			50	Functional (Limited) Neck Dissection	Functional (Limited) Neck Dissection	YES	NO	Negative		12		G2				11	0
TCGA-CR-7371-01A					45		164.84.0	Nationwide Children's Hospital	TCGA-CR-7371-F28767	a750ce76-2c89-47ff-9d6a-160865899dbf	TCGA-CR-7371	M0	N0	T3	Stage III	22	13				0				EE6C3228-CB6F-41F7-A464-AF10A97CB531	Scheduled Follow-up Submission			No			YES			104	Modified Radical Neck Dissection	Functional (Limited) Neck Dissection	YES		Negative		12	2	G2			NO	1
TCGA-IQ-A61G-01A					57		311.57.0	Nationwide Children's Hospital	TCGA-IQ-A61G-F71157	A63C1285-7FD6-41D1-8FE2-2948B30A871C	TCGA-IQ-A61G	MX	N2c	T4a	Stage IVA	22	19				0				4262CE45-968B-457C-BF6C-1405F81F0AFD	Scheduled Follow-up Submission	Progressive Disease		No			YES	Midline	NO	39	Modified Radical Neck Dissection	Modified Radical Neck Dissection	YES	NO	Negative		12	3	G2				5
TCGA-CV-6953-01A					80		151.75.0	Nationwide Children's Hospital	TCGA-CV-6953-F36037	5F93233D-7C6B-4303-9F59-8DB01E0EE021	TCGA-CV-6953	M0	N0	T3	Stage III	22	21			82	0		YES		C84107AF-653E-4596-90CD-C92EDF7864E6	Scheduled Follow-up Submission	Complete Remission/Response		No			YES		NO	33	Functional (Limited) Neck Dissection	Functional (Limited) Neck Dissection	YES	NO	Negative	Radiation	12	9	G1				0
TCGA-CV-6953-11A					80		151.75.0	Nationwide Children's Hospital	TCGA-CV-6953-F36037	5F93233D-7C6B-4303-9F59-8DB01E0EE021	TCGA-CV-6953	M0	N0	T3	Stage III	22	21			82	0		YES		C84107AF-653E-4596-90CD-C92EDF7864E6	Scheduled Follow-up Submission	Complete Remission/Response		No			YES		NO	33	Functional (Limited) Neck Dissection	Functional (Limited) Neck Dissection	YES	NO	Negative	Radiation	12	9	G1				0
TCGA-CV-7438-01A					87		190.78.0	Nationwide Children's Hospital	TCGA-CV-7438-F41272	8950DAA7-CF61-483D-93D4-A4BC6ADF7261	TCGA-CV-7438	M0	N0	T2	Stage II	22	14				0				832D43F3-380F-4D94-AFAE-6CF62CEB65EA	Scheduled Follow-up Submission			No			YES	Left					NO	YES	Close		12	3	G3
TCGA-CV-7438-11A					87		190.78.0	Nationwide Children's Hospital	TCGA-CV-7438-F41272	8950DAA7-CF61-483D-93D4-A4BC6ADF7261	TCGA-CV-7438	M0	N0	T2	Stage II	22	14				0				832D43F3-380F-4D94-AFAE-6CF62CEB65EA	Scheduled Follow-up Submission			No			YES	Left					NO	YES	Close		12	3	G3
TCGA-CR-5248-01A	YES	NO		NO	53		164.84.0	Nationwide Children's Hospital	TCGA-CR-5248-F31391	16fca74a-944a-4415-b24e-3eacd40b1510	TCGA-CR-5248	M0	N2c	T4a	Stage IVA	22	28				0	1117			87D18246-B541-48E3-A4BB-FF7F1261FE65	Additional New Tumor Event	Persistent Disease		No			YES						NO				12	2	G3	Distant Metastasis	Lung	YES
TCGA-TN-A7HL-01A					59	2	355.48.0	Nationwide Children's Hospital	TCGA-TN-A7HL-F67356	2E9B560B-175C-4BE4-AC2D-923AC75B8884	TCGA-TN-A7HL	M0	NX	T4a	Stage IVA	22	14			77	0		NO		42184577-E732-4654-B4A7-BA9EE645C8E5	Scheduled Follow-up Submission	Complete Remission/Response	4	No	Positive	Positive	YES	Midline	NO	71	Modified Radical Neck Dissection	Modified Radical Neck Dissection	YES	YES	Negative	Surgery	12	11	G2				3
TCGA-CN-5370-01A	YES	YES	NO	NO	78		164.84.0	Nationwide Children's Hospital	TCGA-CN-5370-F20382	96653448-6028-44d8-b15a-6c8a013b890b	TCGA-CN-5370	M0	N0	T2	Stage II	22	11				0	123			4BDADAD0-4E27-43FF-8A4D-F10A1368808E	Additional New Tumor Event	Persistent Disease		No	Negative	Negative	YES			40		Functional (Limited) Neck Dissection	YES	NO	Negative		12	1	G3	Oral Cavity		YES	1	0
TCGA-BB-7866-01A					40		215.70.0	Nationwide Children's Hospital	TCGA-BB-7866-F65316	CD07C29A-47F1-481F-BA4F-482E9E914CE2	TCGA-BB-7866	M0	N1	T3	Stage III	22	22			116	0		NO		2FC3DC65-B007-4522-BF2F-23B27492F95B	Scheduled Follow-up Submission	Complete Remission/Response		No	Positive	Positive	YES	Right	NO				NO			Chemotherapy (not given concurrently)	12	9	GX
TCGA-DQ-5630-01A					73	4	145.84.0	Nationwide Children's Hospital	TCGA-DQ-5630-F36206	A1A26FA5-118F-41C1-9989-CB0A80F0A7F0	TCGA-DQ-5630	M0	N1	T3	Stage III	22	26			76	0		NO		94CD1A8B-C688-4264-8373-BF4B56BC1D10	Scheduled Follow-up Submission	Complete Remission/Response	3	No			YES	Right	NO	49		Functional (Limited) Neck Dissection	YES	NO	Negative	Radiation	12	10	G2				1
TCGA-CQ-5327-01A					61		107.82.0	Nationwide Children's Hospital	TCGA-CQ-5327-F36122	D9111CDE-9246-4BCE-BEC4-FDB2AA0F54CC	TCGA-CQ-5327	M0	N2c	T3	Stage IVA	22	19			99	0		NO		87868203-0333-4C4D-93BC-BF8EA57CFBF0	Scheduled Follow-up Submission	Complete Remission/Response		No			YES	Left	NO	55	Functional (Limited) Neck Dissection	Functional (Limited) Neck Dissection	YES	NO	Negative	Surgery	12	10	G2				9	0
TCGA-CV-5441-01A	NO	NO	NO	NO	58	6	83.86.0	Nationwide Children's Hospital	TCGA-CV-5441-F17963	bfacc596-ed2e-41fe-96aa-5565833c3be5	TCGA-CV-5441	M0	N1	T4a	Stage IVA	22	28				0				C1DE82FA-0D0E-4771-9249-35D258255927			7	No			YES			62	Radical Neck Dissection	Functional (Limited) Neck Dissection	YES	YES	Negative		12	10	G3			NO	5	5
TCGA-CV-5441-11A	NO	NO	NO	NO	58	6	83.86.0	Nationwide Children's Hospital	TCGA-CV-5441-F17963	bfacc596-ed2e-41fe-96aa-5565833c3be5	TCGA-CV-5441	M0	N1	T4a	Stage IVA	22	28				0				C1DE82FA-0D0E-4771-9249-35D258255927			7	No			YES			62	Radical Neck Dissection	Functional (Limited) Neck Dissection	YES	YES	Negative		12	10	G3			NO	5	5
TCGA-CV-A468-01A					42		273.58.0	Nationwide Children's Hospital	TCGA-CV-A468-F46983	48B39074-9BF7-4262-8EE1-19C44659C9F6	TCGA-CV-A468	M0	N2b	T3	Stage III	22	21				0				AF5CD8D2-BD5A-4D7E-9715-5A1867F8F80C	Scheduled Follow-up Submission	Complete Remission/Response		No			YES			34	Functional (Limited) Neck Dissection		YES		Negative		12	8	G2				2	0
TCGA-CV-A464-01A					48		273.58.0	Nationwide Children's Hospital	TCGA-CV-A464-F46962	48059E78-1016-4822-B910-38A14732245F	TCGA-CV-A464	M0	N0	T4a	Stage IVA	22	20				0				7B7202F9-6D7A-4BDC-BE28-1199114170CF	Scheduled Follow-up Submission	Complete Remission/Response		No			YES	Left	NO	37	Functional (Limited) Neck Dissection		YES		Positive		12	8	G2				0	0
TCGA-CN-A498-01A					61		260.56.0	Nationwide Children's Hospital	TCGA-CN-A498-F37344	5583263B-7C7E-48EC-B91E-6010448E54F4	TCGA-CN-A498	M0	N0	T2	Stage II	22	3			107	0		NO		D3574433-48B0-40CE-B0C6-017D4C2CB389	Additional New Tumor Event	Progressive Disease		No			YES		NO	23	Functional (Limited) Neck Dissection		YES	NO	Negative	Surgery	12	12	G1				0
TCGA-P3-A6T0-01A					47		355.48.0	Nationwide Children's Hospital	TCGA-P3-A6T0-F55449	C1113BFF-198D-47BB-9228-F970DFD0B48E	TCGA-P3-A6T0	M0	N2b	T4	Stage IVA	22	8				0				38D3AA15-983E-42FE-A534-1DEF198883F7	Scheduled Follow-up Submission			No			YES	Right	YES	18	Functional (Limited) Neck Dissection	Functional (Limited) Neck Dissection	YES		Negative		12	1	G2				0
TCGA-4P-AA8J-01A					66		403.37.0	Nationwide Children's Hospital	TCGA-4P-AA8J-F67445	C5B12975-F4FE-4573-94EC-1A81A926B1DB	TCGA-4P-AA8J	M0	N2a	T4a	Stage IVA	22	5				0				DD649DE1-A7A7-4949-BEBD-9266EAA490AE	Scheduled Follow-up Submission			No		Negative	YES	Right	NO	44	Modified Radical Neck Dissection	Modified Radical Neck Dissection	YES	YES	Negative		12	11	G2				6
TCGA-BA-A6DL-01A					59	3	311.57.0	Nationwide Children's Hospital	TCGA-BA-A6DL-F60730	7812BE86-3646-4317-B014-D78DB7683DD5	TCGA-BA-A6DL	M0	N0	T3	Stage III	22	13			56	0		NO		81ABF230-9310-4555-8814-34DA073CE5A5	Scheduled Follow-up Submission	Complete Remission/Response	7	No	Negative	Negative	YES	Right	NO				NO			Chemotherapy (not given concurrently)	12	6	G2
TCGA-BA-5559-01A	NO	NO	NO		71	0	83.86.0	Nationwide Children's Hospital	TCGA-BA-5559-F10007	655894d9-ee7e-48d7-a596-bdb24ff76106	TCGA-BA-5559	M0	N2b	T3	Stage IVA	22	5				0	1614			8004DB18-ED5A-470C-B06C-9041252F1C39			0	No			YES	Left		25	Modified Radical Neck Dissection		YES		Positive		12	4	G3	Oropharynx		YES	4
TCGA-CN-6996-01A					58		151.75.0	Nationwide Children's Hospital	TCGA-CN-6996-F36138	35282A7E-88AA-4325-8B2F-0660D72D8852	TCGA-CN-6996	M0	N2b	T3	Stage IVA	22	19			119	0		NO		092286AC-D759-4BA2-B758-0037A8D700BF	Additional New Tumor Event	Progressive Disease		No			YES		NO	24		Modified Radical Neck Dissection	YES	YES	Negative	Concurrent Chemotherapy	12	10	G2				5	0
TCGA-P3-A6T6-01A					53	1	355.48.0	Nationwide Children's Hospital	TCGA-P3-A6T6-F50154	D1CC471D-F2BF-410B-9842-74F1AFAE933F	TCGA-P3-A6T6	M0	N0	T4	Stage IVA	22	21			61	0		NO		10FF673C-3830-48C1-9A3D-01AB4AE649E5	Additional New Tumor Event	Progressive Disease	7	No			YES	Right	NO				NO	YES	Positive	Surgery	12	10	G3
TCGA-CQ-7064-01A					83	0	241.67.0	Nationwide Children's Hospital	TCGA-CQ-7064-F47178	9983AA71-55E2-4ADE-A6A5-6643464186C0	TCGA-CQ-7064	M0	N1	T3	Stage III	22	22			162	0		NO		A7F00545-E629-433B-B8C8-5EE6838661AE	Scheduled Follow-up Submission	Complete Remission/Response	0	No			YES	Left	NO	30	Modified Radical Neck Dissection		YES	NO	Negative	Surgery	12	8	G2				1	0
TCGA-CV-6939-01A					60		151.75.0	Nationwide Children's Hospital			TCGA-CV-6939	M0	N1	T4a	Stage IVA	22					0				EE650CAA-17C2-4920-9C1C-B46DBE782A5F				No			YES			12	Functional (Limited) Neck Dissection		YES		Negative		12		G3				2	0
TCGA-CV-6939-11A					60		151.75.0	Nationwide Children's Hospital			TCGA-CV-6939	M0	N1	T4a	Stage IVA	22					0				EE650CAA-17C2-4920-9C1C-B46DBE782A5F				No			YES			12	Functional (Limited) Neck Dissection		YES		Negative		12		G3				2	0
TCGA-CN-6994-01A					67		151.75.0	Nationwide Children's Hospital	TCGA-CN-6994-F56633	111F1027-DEFA-437D-B25F-1FB2F6D36B35	TCGA-CN-6994	M0	N2b	T4a	Stage IVA	22	14			30	0		NO		8BB7775A-9086-42BD-9290-E7412FD649BB	Scheduled Follow-up Submission	Complete Remission/Response		No			YES		NO	37	Modified Radical Neck Dissection		YES	NO	Negative	Surgery	12	2	G2				0	0
TCGA-CN-A6V3-01A					61	12	355.48.0	Nationwide Children's Hospital	TCGA-CN-A6V3-F52283	F9997107-CDED-461D-9448-8F171772BCA1	TCGA-CN-A6V3	M0	N2b	T3	Stage IVA	22	2			178	0		NO		293A5545-D844-4E50-84B7-44AC28AF4DAD	Scheduled Follow-up Submission	Complete Remission/Response	7	No			YES		NO	37	Functional (Limited) Neck Dissection	Functional (Limited) Neck Dissection	YES	YES	Negative	Surgery	12	12	G3				3
TCGA-BB-4223-01A					48		54.89.0	Nationwide Children's Hospital	TCGA-BB-4223-F36160	A01D4D88-B6BD-4D28-8530-0DA22B32ACE0	TCGA-BB-4223	M0	N2b	T3	Stage IVA	22	22			36	0		NO		32EF149B-80EC-49A2-AC31-8BF05488B4EA	Scheduled Follow-up Submission	Complete Remission/Response		No			YES	Left	NO		Modified Radical Neck Dissection		YES		Negative	Surgery	12	10	G3
TCGA-D6-A4ZB-01A					61		265.56.0	Nationwide Children's Hospital	TCGA-D6-A4ZB-F58028	7A414FC2-66E1-46F1-A901-62BF7F00B7ED	TCGA-D6-A4ZB	M0	N0	T3	Stage III	22	31			376	0		NO		C27CD1DD-1380-4912-BE2D-0E374BC360AC	Scheduled Follow-up Submission	Complete Remission/Response		No			YES	Right	NO	15	Functional (Limited) Neck Dissection	Functional (Limited) Neck Dissection	YES	NO	Negative	Radiation	12	3	G2				0
TCGA-CV-7091-01A					54	3	164.84.0	Nationwide Children's Hospital			TCGA-CV-7091	M0	N0	T1	Stage I	22					0				BA21366E-A05E-4B34-9C83-612F2F5E2782			7	No			YES			25	Functional (Limited) Neck Dissection	Functional (Limited) Neck Dissection	YES	YES	Negative		12		G3				0
TCGA-CV-7091-11A					54	3	164.84.0	Nationwide Children's Hospital			TCGA-CV-7091	M0	N0	T1	Stage I	22					0				BA21366E-A05E-4B34-9C83-612F2F5E2782			7	No			YES			25	Functional (Limited) Neck Dissection	Functional (Limited) Neck Dissection	YES	YES	Negative		12		G3				0
TCGA-CQ-6229-01A					61		151.75.0	Nationwide Children's Hospital	TCGA-CQ-6229-F36133	4C476DE6-D93A-46A1-A719-8B171297259F	TCGA-CQ-6229	M0	N1	T2	Stage III	22	19			56	0		NO		2FD0CE08-B9DC-4936-A885-3AA5ABFED7BD	Scheduled Follow-up Submission	Complete Remission/Response		No			YES	Right	NO	21		Functional (Limited) Neck Dissection	YES	NO	Close	Surgery	12	10	G2				0	0
TCGA-P3-A6T8-01A					54	5	355.48.0	Nationwide Children's Hospital	TCGA-P3-A6T8-F55450	457406A0-B577-440C-9B5D-64DDD8A525F3	TCGA-P3-A6T8	M0	N0	T4a	Stage IVA	22	8				0				AD8FFA82-1902-4A20-850D-5C6EEB47DBE6	Scheduled Follow-up Submission		7	No			YES	Midline	YES	34	Functional (Limited) Neck Dissection	Functional (Limited) Neck Dissection	YES	YES	Positive		12	1	G3				2
TCGA-CV-7095-01A					87		164.84.0	Nationwide Children's Hospital	TCGA-CV-7095-F41247	317A3C3D-964F-4C1D-88E0-4347581A87CB	TCGA-CV-7095	M0	N2a	T1	Stage IVA	22	13				0				C8E33BB6-C766-4D8D-BA7F-ACEC86270ACE	Scheduled Follow-up Submission			No			YES			8			YES	NO	Negative		12	3	G2				0
TCGA-CV-7095-11A					87		164.84.0	Nationwide Children's Hospital	TCGA-CV-7095-F41247	317A3C3D-964F-4C1D-88E0-4347581A87CB	TCGA-CV-7095	M0	N2a	T1	Stage IVA	22	13				0				C8E33BB6-C766-4D8D-BA7F-ACEC86270ACE	Scheduled Follow-up Submission			No			YES			8			YES	NO	Negative		12	3	G2				0
TCGA-CV-6955-01A					74		164.84.0	Nationwide Children's Hospital			TCGA-CV-6955	M0	N0	T2	Stage II	22					0				BDFCA434-A5C9-406C-A654-C8733254E2B9				No			YES						NO				12		G3
TCGA-CV-6955-11A					74		164.84.0	Nationwide Children's Hospital			TCGA-CV-6955	M0	N0	T2	Stage II	22					0				BDFCA434-A5C9-406C-A654-C8733254E2B9				No			YES						NO				12		G3
TCGA-CR-6487-01A					50		145.84.0	Nationwide Children's Hospital	TCGA-CR-6487-F18195	af38c5ef-e137-48fa-bd5a-abe4d3333c0e	TCGA-CR-6487	M0	N0	T2	Stage II	22	5				0				FAE9E871-919A-45C8-BE7C-1020B8EC6A1D				No	Positive	Positive	YES	Left					NO		Negative		12	10	G3			NO
TCGA-CV-7435-01A					57		190.78.0	Nationwide Children's Hospital	TCGA-CV-7435-F51077	D9D9CA2D-23CF-4534-A288-DD1B83D48730	TCGA-CV-7435	M0	N1	T4a	Stage IVA	22	6				0				06DB41A5-127B-4CA7-B758-CEE9647E1E4C	Scheduled Follow-up Submission	Complete Remission/Response		No			YES	Midline	NO	22	Functional (Limited) Neck Dissection	Functional (Limited) Neck Dissection	YES	YES	Negative		12	11	G2				2
TCGA-CV-7435-11A					57		190.78.0	Nationwide Children's Hospital	TCGA-CV-7435-F51077	D9D9CA2D-23CF-4534-A288-DD1B83D48730	TCGA-CV-7435	M0	N1	T4a	Stage IVA	22	6				0				06DB41A5-127B-4CA7-B758-CEE9647E1E4C	Scheduled Follow-up Submission	Complete Remission/Response		No			YES	Midline	NO	22	Functional (Limited) Neck Dissection	Functional (Limited) Neck Dissection	YES	YES	Negative		12	11	G2				2
TCGA-CN-4731-01A					63		54.89.0	Nationwide Children's Hospital	TCGA-CN-4731-F36091	F59A4834-8274-4B8B-913F-68B7A2D70F49	TCGA-CN-4731	M0	N2	T4a	Stage IVA	22	18				0			Unamplified	A7358FC1-F5D8-4FA0-B6B7-C375F9E894F9	Additional New Tumor Event	Progressive Disease		No	Negative	Negative	YES		NO	52	Functional (Limited) Neck Dissection	Functional (Limited) Neck Dissection	YES	YES	Negative		12	10	G3				3	0
TCGA-BB-A5HY-01A					64		301.57.0	Nationwide Children's Hospital	TCGA-BB-A5HY-F65084	815113AC-219B-41FB-A234-E37AD2BB90B9	TCGA-BB-A5HY	M0	N2b	T3	Stage IVA	22	18			237	0		YES		9A8A3597-C2F9-450C-9607-5BB35B33060C	Scheduled Follow-up Submission	Progressive Disease		No	Negative		YES	Left	NO	24	Functional (Limited) Neck Dissection		YES		Negative	Surgery	12	9	G3				3
TCGA-CV-7099-01A					85		164.84.0	Nationwide Children's Hospital	TCGA-CV-7099-F41184	10A9198A-3E25-41D3-BEBA-F6EBC88B726D	TCGA-CV-7099	M0	N0	T2	Stage II	22	13				0				6D0BEA68-415C-4BDB-A123-B76FE992AABE	Scheduled Follow-up Submission			No			YES		NO				NO	NO	Negative		12	3	G2
TCGA-BA-A6DA-01A					41	0	318.55.0	Nationwide Children's Hospital	TCGA-BA-A6DA-F60722	816E1862-3568-485A-9213-7F0953272E00	TCGA-BA-A6DA	M0	N2c	T4a	Stage IVA	22	13				0				DCA906C9-AC49-4284-873F-E8408058B55C	Scheduled Follow-up Submission		0	No	Negative	Positive	YES		YES	87	Modified Radical Neck Dissection	Modified Radical Neck Dissection	YES	YES	Close		12	6	G2				9
TCGA-UF-A7J9-01A					75	33	355.48.0	Nationwide Children's Hospital	TCGA-UF-A7J9-F68127	938B591A-864D-4BBD-8385-6ACEA24EE3A8	TCGA-UF-A7J9	M0	N0	T4a	Stage IVA	22	13				0				AB50CBE2-EDBF-46C1-A469-ED533E44F6FF	Scheduled Follow-up Submission	Complete Remission/Response	7	No			YES	Right	NO	18	Functional (Limited) Neck Dissection	Functional (Limited) Neck Dissection	YES	NO	Negative		12	11	G2				0
TCGA-CV-6940-01A					80		151.75.0	Nationwide Children's Hospital	TCGA-CV-6940-F41244	DB235601-D7E7-423B-B1C0-D486972D0C8A	TCGA-CV-6940	M0	N0	T1	Stage I	22	13				0				28E55BBD-8576-4EAA-B85F-BB841182DC64	Scheduled Follow-up Submission			No			YES		NO	12	Functional (Limited) Neck Dissection		YES		Negative		12	3	G2				1	0
TCGA-D6-6823-01A					50	1	151.75.0	Nationwide Children's Hospital	TCGA-D6-6823-F38621	5E958D09-2402-4002-B53A-9D626482B498	TCGA-D6-6823	M0	N1	T3	Stage III	22	19				0				CAA6D1D6-3EE5-48ED-9CCE-44E7535AD0AF	Scheduled Follow-up Submission	Complete Remission/Response	2	No			YES	Left	NO	6	Functional (Limited) Neck Dissection		YES		Close		12	12	G2				0	0
TCGA-CN-6988-01A					47	6	151.75.0	Nationwide Children's Hospital	TCGA-CN-6988-F65492	1C13AF22-01CC-4CDC-B77C-9C6C1E4B721B	TCGA-CN-6988	M0	N2b	T4a	Stage IVA	22	24				0			Unamplified	C05B7CF1-9E98-4EAC-841E-39DBFCAB27BA	Scheduled Follow-up Submission	Complete Remission/Response	7	No	Negative	Negative	YES		YES	81	Functional (Limited) Neck Dissection	Functional (Limited) Neck Dissection	YES	YES	Negative		12	9	G3				2	0
TCGA-CV-A6JN-01A					53	8	318.55.0	Nationwide Children's Hospital	TCGA-CV-A6JN-F60059	3CFE8F12-12EB-498A-B99B-92EBE89E7D26	TCGA-CV-A6JN	M0	N0	T2	Stage II	22	29				0				8EE6F57F-95FE-4D23-8140-4569D99AC9B7	Scheduled Follow-up Submission	Complete Remission/Response	7	No			YES		NO	27		Functional (Limited) Neck Dissection	YES		Negative		12	5	G1				1	0
TCGA-CN-A499-01A					60	0	260.56.0	Nationwide Children's Hospital	TCGA-CN-A499-F48041	294601A8-81A3-423E-983F-40160ADA235F	TCGA-CN-A499	M0	N0	T1	Stage I	22	5			32	0		NO		4DD286E5-377A-4A16-A851-8F22459853B6	Scheduled Follow-up Submission	Complete Remission/Response	0	No	Positive	Positive	YES	Right	NO	37		Functional (Limited) Neck Dissection	YES	NO	Negative	Surgery	12	9	G2				0
TCGA-CV-7415-01A					60		188.78.0	Nationwide Children's Hospital			TCGA-CV-7415	M0	N0	T3	Stage III	22					0				342B59F4-B463-40DC-97CE-AD8D7A40DDEF				No			YES	Left		82	Radical Neck Dissection	Modified Radical Neck Dissection	YES	YES	Negative		12		G2				16	0
TCGA-CR-5250-01A					71		83.86.0	Nationwide Children's Hospital	TCGA-CR-5250-F13183	6527f666-014c-4a86-89bb-3a897a289fbd	TCGA-CR-5250	M0	N0	T2	Stage II	22	5				0				F6B158A3-E034-4755-A173-3E2C0A85B2F8				No	Positive	Positive	YES	Right					NO				12	4	G3			NO
TCGA-CQ-7072-01A					51	12	311.57.0	Nationwide Children's Hospital	TCGA-CQ-7072-F46664	E38029B2-88B7-4E85-950E-73FFF14279FF	TCGA-CQ-7072	M0	N0	T4a	Stage IVA	22	13			158	0		NO		26515467-66B8-4779-89DA-B550EC3966D2	Scheduled Follow-up Submission	Complete Remission/Response	7	No			YES	Right	NO	28		Functional (Limited) Neck Dissection	YES	NO	Negative	Surgery	12	8	G3				0	0
TCGA-H7-8502-01A					50	8	241.67.0	Nationwide Children's Hospital	TCGA-H7-8502-F45472	C0674D62-B6A8-4AFA-BA32-A69FFA2B1E8A	TCGA-H7-8502	M0	N2b	T4a	Stage IVA	22	15			108	0		NO		1EFB428C-F423-40B2-90C4-8D6BC9AAD7B0	Scheduled Follow-up Submission	Complete Remission/Response	7	No			YES	Right	NO	40			YES	YES	Positive	Concurrent Chemotherapy	12	7	G2				2
TCGA-HD-7917-01A					62	12	215.70.0	Nationwide Children's Hospital	TCGA-HD-7917-F36845	161CCF55-D420-4717-8392-C4A63C5DAF74	TCGA-HD-7917	M0	N0	T2	Stage II	22	15			37	0		NO		BD64A346-40B9-4392-8E87-C173F98873EC	Scheduled Follow-up Submission	Complete Remission/Response	6	No			YES	Right	NO	13		Modified Radical Neck Dissection	YES	NO	Negative	Surgery	12	11	G1				0	0
TCGA-T3-A92M-01A					52		403.37.0	Nationwide Children's Hospital	TCGA-T3-A92M-F69236	1F409BAC-7554-4D3A-B8CA-4928CAD725B4	TCGA-T3-A92M	M0	N2c	T4a	Stage IVA	22	30				0				218A507F-52AC-4557-83F6-EC6E4580DEC8	Scheduled Follow-up Submission	Progressive Disease		No			YES	Midline	NO	4		Radical Neck Dissection	YES		Negative		12	12	G2				4	0
TCGA-P3-A6SW-01A					50	1	355.48.0	Nationwide Children's Hospital	TCGA-P3-A6SW-F55448	A9C711E8-96D1-4246-A460-8241E0EEBF9D	TCGA-P3-A6SW	M0	N2b	T4	Stage IVA	22	8				0				F1A9F0F0-B0CD-43FA-8BE5-D4C81C44C22D	Scheduled Follow-up Submission		3	No			YES	Left	YES		Modified Radical Neck Dissection	Functional (Limited) Neck Dissection	YES		Close		12	1	G3
TCGA-CQ-A4C6-01A					63	0	265.56.0	Nationwide Children's Hospital	TCGA-CQ-A4C6-F57630	E4F94422-EF06-4D26-89B9-7C439EB6A497	TCGA-CQ-A4C6	M0	N0	T2	Stage II	22	18			-111	0		NO		BA2DDE1D-7919-44FB-A631-E7D3EE691E6F	Scheduled Follow-up Submission	Complete Remission/Response	0	No			YES	Right	NO	23		Functional (Limited) Neck Dissection	YES	NO	Negative	Surgery	12	3	G2				0	0
TCGA-CQ-6228-01A	NO	YES		NO	71		151.75.0	Nationwide Children's Hospital	TCGA-CQ-6228-F19312	a96709ca-873f-4d6d-a561-695904870aef	TCGA-CQ-6228	M0	N1	T2	Stage III	22	6				0	273			B80A82F5-1355-42AB-9185-304FDF266FDC	Scheduled Follow-up Submission			No			YES	Midline		76		Functional (Limited) Neck Dissection	YES	NO	Negative		12	10	G2	Distant Metastasis	left axilla	YES	14	0
TCGA-F7-A624-01A					73	1	311.57.0	Nationwide Children's Hospital	TCGA-F7-A624-F55743	C869A40E-C6E1-4C08-A695-D0C10BF5E49A	TCGA-F7-A624	MX	NX	TX		22	14				0				B1799378-09CF-48EC-81A6-055BC98C16A5	Scheduled Follow-up Submission	Complete Remission/Response	1	No			YES		NO				NO	NO	Negative		12	1	G3
TCGA-CQ-6223-01A					69		151.75.0	Nationwide Children's Hospital	TCGA-CQ-6223-F36131	F37E9AEF-0A3F-4653-AC38-BAAA56161E17	TCGA-CQ-6223	M0	N0	T4a	Stage IVA	22	19			140	0		NO		A772E852-0F84-4726-8691-9A8475BDD048	Scheduled Follow-up Submission	Complete Remission/Response		No			YES	Right	NO	32		Modified Radical Neck Dissection	YES	NO	Negative	Surgery	12	10	G2				0	0
TCGA-CV-5434-01A	YES	YES	YES	YES	60		107.82.0	Nationwide Children's Hospital	TCGA-CV-5434-F18705	a0309123-d41e-4da0-b33b-d7c105b62bb4	TCGA-CV-5434	M0	N1	T4a	Stage IVA	22	9				0	1859			0572C0AB-E975-4940-8451-38BC69CE1A29	Scheduled Follow-up Submission			No			YES			30	Functional (Limited) Neck Dissection	Functional (Limited) Neck Dissection	YES	YES	Negative		12	11	G2	Distant Metastasis	Lung	YES	7	0
TCGA-CV-5434-11B	YES	YES	YES	YES	60		107.82.0	Nationwide Children's Hospital	TCGA-CV-5434-F18705	a0309123-d41e-4da0-b33b-d7c105b62bb4	TCGA-CV-5434	M0	N1	T4a	Stage IVA	22	9				0	1859			0572C0AB-E975-4940-8451-38BC69CE1A29	Scheduled Follow-up Submission			No			YES			30	Functional (Limited) Neck Dissection	Functional (Limited) Neck Dissection	YES	YES	Negative		12	11	G2	Distant Metastasis	Lung	YES	7	0
TCGA-CQ-5325-01A	NO	YES	NO	NO	65	3	107.82.0	Nationwide Children's Hospital	TCGA-CQ-5325-F10969	2035f819-c83f-4c34-9305-554c177c219c	TCGA-CQ-5325	M0	N0	T1	Stage I	22	5				0	204			72D869F6-D84C-4F80-9484-835735EBA001		Progressive Disease	7	No			YES	Left		22	Functional (Limited) Neck Dissection		YES	NO	Negative		12	4	G2	Oral Cavity		YES	0	0
TCGA-CV-A45U-01A					59		260.56.0	Nationwide Children's Hospital	TCGA-CV-A45U-F46953	A1B4E18C-B476-45B7-BBB3-3D7CEDF6596A	TCGA-CV-A45U	M0	N0	T4	Stage IVA	22	20				0				E3DB3B12-95A5-4A3C-9A70-24EC6891C222	Scheduled Follow-up Submission	Progressive Disease		No			YES	Left		13	Functional (Limited) Neck Dissection		YES		Negative		12	8	G1				2	0
TCGA-CN-A49C-01A					67		260.56.0	Nationwide Children's Hospital	TCGA-CN-A49C-F48042	8677155C-FB5F-4DCE-A6D8-8428E8751A8C	TCGA-CN-A49C	M0	N2b	T4a	Stage IVA	22	5			78	0		NO		224A3345-FE86-41D5-9EDA-7700D6D61DA5	Scheduled Follow-up Submission	Complete Remission/Response		No	Positive	Positive	YES	Right	NO				NO			Concurrent Chemotherapy	12	9	GX
TCGA-F7-A622-01A					75	1	301.57.0	Nationwide Children's Hospital	TCGA-F7-A622-F59101	9D12CB4C-C3B4-4AC2-8C10-C6FDFADA19A6	TCGA-F7-A622	MX	NX	TX		22	30				0				CE77B354-BB32-44C6-B5FE-F9D70E5FCEBF	Scheduled Follow-up Submission	Progressive Disease	2	No			YES		NO				NO		Negative		12	4	G1
TCGA-CV-6950-01A					64	5	151.75.0	Nationwide Children's Hospital	TCGA-CV-6950-F42536	135D7FE3-E08B-480D-A49E-019E21FEF17D	TCGA-CV-6950	M0	N2c	T3	Stage IVA	22	23				0				B3C7F7FD-1CAF-4360-AD79-867844C5F819	Scheduled Follow-up Submission	Partial Remission/Response	7	No			YES		NO	45	Functional (Limited) Neck Dissection	Functional (Limited) Neck Dissection	YES	NO	Negative		12	4	G2				3	3
TCGA-CN-4741-01A					75		54.89.0	Nationwide Children's Hospital	TCGA-CN-4741-F36099	ED196101-6343-450C-8471-A6F7301F76BE	TCGA-CN-4741	M0	N0	T4a	Stage IVA	22	18			163	0		NO		B7047B9E-6BC9-4C1E-AD4F-21528B14F4B9	Scheduled Follow-up Submission	Complete Remission/Response		No			YES		NO	46	Functional (Limited) Neck Dissection	Functional (Limited) Neck Dissection	YES	NO	Negative	Surgery	12	10	G2				0	0
TCGA-CN-6998-01A					53		164.84.0	Nationwide Children's Hospital	TCGA-CN-6998-F15530	69a1773a-0ca8-40d1-90e7-a015adf3a368	TCGA-CN-6998	M0	N1	T4a	Stage IVA	22	24				0			Amplified	601232D2-95A6-41A9-8AC0-B4950ABF81CA		Complete Remission/Response		No	Negative	Negative	YES			26		Functional (Limited) Neck Dissection	YES	NO	Negative		12	8	G2			NO	2	0
TCGA-CV-6933-01A					53	0	151.75.0	Nationwide Children's Hospital	TCGA-CV-6933-F41304	991C5E6A-DD60-4426-8C46-A6EF9959882B	TCGA-CV-6933	M0	N0	T4a	Stage IVA	22	14				0				47E5C552-7BAF-47D2-A6FE-5EC312B4AFF7	Scheduled Follow-up Submission		0	No			YES			32	Functional (Limited) Neck Dissection		YES		Negative		12	3	G2				1	0
TCGA-CV-6933-11A					53	0	151.75.0	Nationwide Children's Hospital	TCGA-CV-6933-F41304	991C5E6A-DD60-4426-8C46-A6EF9959882B	TCGA-CV-6933	M0	N0	T4a	Stage IVA	22	14				0				47E5C552-7BAF-47D2-A6FE-5EC312B4AFF7	Scheduled Follow-up Submission		0	No			YES			32	Functional (Limited) Neck Dissection		YES		Negative		12	3	G2				1	0
TCGA-F7-8298-01A					58	1	241.67.0	Nationwide Children's Hospital	TCGA-F7-8298-F41128	425ACA42-CEA0-46B7-8D7C-29F1899CD4DE	TCGA-F7-8298	M0	N0	T1	Stage I	22	12				0				FEC7890B-DF85-4F1F-A720-DD80B254C101	Scheduled Follow-up Submission	Complete Remission/Response	3	No			YES	Midline	NO	14	Radical Neck Dissection	Radical Neck Dissection	YES		Negative		12	3	G1				0
TCGA-CN-A63Y-01A					46		311.57.0	Nationwide Children's Hospital	TCGA-CN-A63Y-F44221	594E401D-6A64-4684-8133-7A289995BB30	TCGA-CN-A63Y	M0	N0	T1	Stage I	22	17			34	0		NO		A48F14B3-5A3F-4B99-AC3A-B888712661B3	Scheduled Follow-up Submission	Complete Remission/Response		No	Positive	Positive	YES	Left	NO	35			YES	NO	Negative	Surgery	12	6	G2				0	0
TCGA-D6-6824-01A					61	1	151.75.0	Nationwide Children's Hospital	TCGA-D6-6824-F38618	38ABFA51-2CD6-4367-89F5-586DC80D732A	TCGA-D6-6824	M0	N1	T4a	Stage IVA	22	19				0				33785F96-CC4B-4B5C-8EFD-251B647CE8FC	Scheduled Follow-up Submission	Stable Disease	7	No			YES	Midline	YES	25	Functional (Limited) Neck Dissection	Functional (Limited) Neck Dissection	YES		Close		12	12	G2
TCGA-UF-A719-01A					54		355.48.0	Nationwide Children's Hospital	TCGA-UF-A719-F64172	85287835-7A60-453D-93EE-5913178ED626	TCGA-UF-A719	M0	N0	T3	Stage III	22	26				0				E1E259CA-9B2D-4D74-9640-AFECD4C2DF82	Scheduled Follow-up Submission	Complete Remission/Response		No			YES	Right	NO	13		Functional (Limited) Neck Dissection	YES	NO	Negative		12	8	G1				0
TCGA-CR-7389-01A					55	1	164.84.0	Nationwide Children's Hospital	TCGA-CR-7389-F31440	327dce4b-4e64-45ac-b8c4-2426f705713a	TCGA-CR-7389	M0	N1	T2	Stage III	22	15				0				D7A8ED33-F9A6-448B-9980-7F8D5D86A667	Scheduled Follow-up Submission		1	No			YES	Left					NO				12	2	G2			NO
TCGA-CN-4726-01A	YES	YES	NO	NO	68		54.89.0	Nationwide Children's Hospital	TCGA-CN-4726-F10833	14611322-20b0-4eec-bfc5-2dad17b3344b	TCGA-CN-4726	M0	N2	T3	Stage IVA	22	28				0	79		Amplified	66A8C2E3-2EEA-4B8F-AC29-84277C6A9157		Progressive Disease		No	Negative	Negative	YES			14	Functional (Limited) Neck Dissection		YES	YES	Positive		12	4	G2	Distant Metastasis	SKIN NECK	YES	6	0
TCGA-T2-A6WX-01A					73	0	355.48.0	Nationwide Children's Hospital			TCGA-T2-A6WX	M0	N0	T3	Stage III	22					0				9140253F-E5CB-42EA-B4E4-48DC3ED8C34F			0	No			YES	Left		85	Functional (Limited) Neck Dissection	Functional (Limited) Neck Dissection	YES	YES	Negative		12		G1				1
TCGA-TN-A7HI-01A					56		355.48.0	Nationwide Children's Hospital	TCGA-TN-A7HI-F65622	9225534A-9891-4E72-9783-15A8713EF654	TCGA-TN-A7HI	M0	N0	T1	Stage I	22	25			117	0		NO		B193CA95-5F84-4C82-A295-010AA3DF55C3	Scheduled Follow-up Submission	Complete Remission/Response		No	Positive	Positive	YES	Right	NO	49		Modified Radical Neck Dissection	YES	YES	Negative	Surgery	12	9	G3				2
TCGA-BA-5558-01A					65	0	83.86.0	Nationwide Children's Hospital	TCGA-BA-5558-F9971	44ee518b-0b43-4447-9926-0844248d0c59	TCGA-BA-5558	M0	N1	T4a	Stage IVA	22	4				0				6D890E5F-733C-4E34-9FD9-E1B3945BA108			0	No			YES	Right		37		Modified Radical Neck Dissection	YES	NO			12	4	G1			NO	0
TCGA-BA-5153-01A	NO	NO	NO	NO	51	0	54.89.0	Nationwide Children's Hospital	TCGA-BA-5153-F6520	3ccb6308-f22c-4dee-9ffc-f214a5b99c85	TCGA-BA-5153	M0	N1	T2	Stage III	22	13				0	1616			38F05C51-40B7-4C13-B412-9EF5F2B857D1		Progressive Disease	0	No			YES	Left		0			NO		Positive		12	12	G2	Distant Metastasis	bone (skull)	YES
TCGA-BB-4224-01A	YES	NO	NO	NO	52	1	54.89.0	Nationwide Children's Hospital	TCGA-BB-4224-F19772	d5e6fb54-aeb2-4b39-b2ef-b8b2ce894ef7	TCGA-BB-4224	M0	N0	T3	Stage III	22	23				0	175			D601F075-FFA1-48FE-BC2D-16A25FBFA4EB	Scheduled Follow-up Submission		1	No			YES	Left		51			YES		Negative		12	12	G2	Oral Cavity		YES
TCGA-CV-6433-01A	NO	NO	NO	NO	57	4	107.82.0	Nationwide Children's Hospital	TCGA-CV-6433-F17966	C786A054-7910-411F-A076-C4C69F11590E	TCGA-CV-6433	M0	N0	T2	Stage II	22	28				0				E09EE2DB-FD15-4AC8-874D-D8B6C1B8BCA5			7	No			YES			5		Functional (Limited) Neck Dissection	YES	NO	Negative		12	10	G3			NO	0	0
TCGA-CV-6433-11A	NO	NO	NO	NO	57	4	107.82.0	Nationwide Children's Hospital	TCGA-CV-6433-F17966	C786A054-7910-411F-A076-C4C69F11590E	TCGA-CV-6433	M0	N0	T2	Stage II	22	28				0				E09EE2DB-FD15-4AC8-874D-D8B6C1B8BCA5			7	No			YES			5		Functional (Limited) Neck Dissection	YES	NO	Negative		12	10	G3			NO	0	0
TCGA-CR-7394-01A					70		164.84.0	Nationwide Children's Hospital	TCGA-CR-7394-F48410	E6CE18CF-BE2D-4BBE-8368-A085E8552796	TCGA-CR-7394	M0	N2c	T3	Stage IVA	22	12			126	0		NO		8860A285-C392-405D-BC78-6675460159AF	Scheduled Follow-up Submission	Complete Remission/Response		No	Negative	Negative	YES	Right	NO	57	Modified Radical Neck Dissection	Modified Radical Neck Dissection	YES		Negative	Radiation	12	9	G2				0	0
TCGA-CV-7101-01A					80	3	164.84.0	Nationwide Children's Hospital			TCGA-CV-7101	M0	N0	T2	Stage II	22					0				CAF4EC23-C1A1-4BCA-93F7-9FAB60067ED1			7	No			YES			0			NO	NO	Negative		12		G2				0	0
TCGA-CV-7101-11A					80	3	164.84.0	Nationwide Children's Hospital			TCGA-CV-7101	M0	N0	T2	Stage II	22					0				CAF4EC23-C1A1-4BCA-93F7-9FAB60067ED1			7	No			YES			0			NO	NO	Negative		12		G2				0	0
TCGA-CQ-6218-01A					52		151.75.0	Nationwide Children's Hospital	TCGA-CQ-6218-F36128	0799306B-9D74-406E-B4C0-6402E1382DEA	TCGA-CQ-6218	M0	N0	T3	Stage III	22	19			129	0		NO		F96CB860-A57A-4ADB-A986-EACDBDF81F2C	Scheduled Follow-up Submission	Complete Remission/Response		No			YES	Right	NO	15		Functional (Limited) Neck Dissection	YES	NO	Negative	Surgery	12	10	G2				2	0
TCGA-CV-A6JO-01B					69		355.48.0	Nationwide Children's Hospital			TCGA-CV-A6JO	M0	N2c	T4	Stage IVA	22					0				B859432D-AD7D-4D5D-AE85-F3CC1F1E300F				No			YES			51	Functional (Limited) Neck Dissection	Functional (Limited) Neck Dissection	YES		Negative		12		G2				10	0
TCGA-CQ-5323-01A					82	1	107.82.0	Nationwide Children's Hospital	TCGA-CQ-5323-F36119	3FA39BDC-3F2B-4B4A-950A-AE9FF0A0E180	TCGA-CQ-5323	M0	N0	T3	Stage III	22	19				0				F6E84B54-1386-4F23-96A9-78040E980DFE	Scheduled Follow-up Submission		7	No			YES	Right	YES	18		Functional (Limited) Neck Dissection	YES	NO	Negative		12	10	G2				0	0
TCGA-CN-A49A-01A					60	0	260.56.0	Nationwide Children's Hospital	TCGA-CN-A49A-F37355	E522D89E-F5F6-4A3F-BD4C-EABFB0491F9D	TCGA-CN-A49A	M0	N0	T4a	Stage IVA	22	3			128	0		NO		6C50E72B-1974-4148-90A9-6F7A3723717A	Additional New Tumor Event	Stable Disease	0	No			YES		NO	59		Functional (Limited) Neck Dissection	YES	NO	Negative	Surgery	12	12	G2				0
TCGA-BA-A6DG-01A					49	4	311.57.0	Nationwide Children's Hospital			TCGA-BA-A6DG	M0	N2b	T4a	Stage IVA	22					0				A29384EA-D443-40FE-B8E3-F5C304041FA2			7	No	Negative	Negative	YES	Left					NO				12		G2
TCGA-CR-6474-01A	YES	NO	NO	NO	51		145.84.0	Nationwide Children's Hospital	TCGA-CR-6474-F18122	322e9d30-10ea-4813-855e-1d1b96e216fa	TCGA-CR-6474	M0	N2a	T3	Stage IVA	22	21				0	220			9D581551-51A0-4BB8-9580-12192BF9C690		Progressive Disease		No			YES	Left		31			YES		Negative		12	9	G2	Cervical Lymph Nodes	Right neck	YES	2
TCGA-P3-A5Q6-01A					49		301.57.0	Nationwide Children's Hospital	TCGA-P3-A5Q6-F43503	570649EC-137F-460E-AF7C-F408FE88E6A4	TCGA-P3-A5Q6	M0	N0	T3	Stage III	22	4			104	0		YES		4C1252AC-6B90-4400-9501-1A2AB65097D2	Additional New Tumor Event	Progressive Disease		No			YES	Left	NO	35	Modified Radical Neck Dissection	Functional (Limited) Neck Dissection	YES		Positive		12	6	G3				4
TCGA-P3-A5QA-01A					41		301.57.0	Nationwide Children's Hospital	TCGA-P3-A5QA-F56742	196B358F-2539-4A13-943B-420252AADCD7	TCGA-P3-A5QA	M0	N0	T2	Stage II	22	19			88	0		NO		7C8DE414-7678-4998-8C27-3C4A0AB7DA43	Scheduled Follow-up Submission	Complete Remission/Response		No			YES	Right	NO				NO	NO	Negative	Surgery	12	2	G3
TCGA-BA-A6DF-01A					80	0	311.57.0	Nationwide Children's Hospital			TCGA-BA-A6DF	M0	N2b	T4a	Stage IVA	22					0				B4B82E70-92E1-4FE0-93E9-5FFA4EA3B22E			0	No	Negative	Positive	YES	Left		28	Functional (Limited) Neck Dissection		YES	NO	Close		12		G2				0
TCGA-CN-A6V1-01A					59		355.48.0	Nationwide Children's Hospital	TCGA-CN-A6V1-F52254	DC4D58D7-2E13-4A4E-8E2E-CB6210EA9BDE	TCGA-CN-A6V1	M0	N2b	T2	Stage IVA	22	2			34	0		NO		C73862D6-8EBE-417B-B348-9705469B15BD	Scheduled Follow-up Submission	Complete Remission/Response		No		Positive	YES	Left	NO	36	Functional (Limited) Neck Dissection		YES		Negative	Surgery	12	12	GX				2
TCGA-CX-7219-01A					47	12	164.84.0	Nationwide Children's Hospital	TCGA-CX-7219-F36147	277B527F-D4B1-4854-BC06-3F1F966D7737	TCGA-CX-7219	M0	N2c	T4a	Stage IVA	22	24			26	0		NO		EA4278A4-F439-41B4-B50C-391B2DF0079A	Scheduled Follow-up Submission	Complete Remission/Response	7	No			YES	Midline	NO	76	Modified Radical Neck Dissection	Modified Radical Neck Dissection	YES	YES	Close	Surgery	12	10	G2				14
TCGA-CV-7411-01A					64		188.78.0	Nationwide Children's Hospital			TCGA-CV-7411	M0	N0	T4a	Stage IVA	22					0				6631BD62-B03F-4584-B372-33D5582C4E21				No			YES	Left		29	Functional (Limited) Neck Dissection	Functional (Limited) Neck Dissection	YES		Negative		12		G1				0	0
TCGA-MT-A67G-01A					53	2	311.57.0	Nationwide Children's Hospital	TCGA-MT-A67G-F69299	F90C1C7A-6412-45FB-90CA-9D27490D60D5	TCGA-MT-A67G	MX	N2b	T1	Stage IVA	22	31			112	0		NO		F2DB797C-88CC-413D-BE90-B0681E2D50DC	Scheduled Follow-up Submission		7	No			YES	Right	YES	48		Functional (Limited) Neck Dissection	YES	NO	Positive	Surgery	12	12	G2				5
TCGA-CQ-5330-01A					69		107.82.0	Nationwide Children's Hospital	TCGA-CQ-5330-F36125	33C38767-B87F-445A-89E5-EBA114153600	TCGA-CQ-5330	M0	N1	T3	Stage III	22	19			88	0		NO		BDC77ACF-88CF-43D2-8650-3F28AF372DCC	Scheduled Follow-up Submission	Complete Remission/Response		No			YES	Right	NO	44		Functional (Limited) Neck Dissection	YES	NO	Negative	Surgery	12	10	G3				3	0
TCGA-CV-6441-01A					60		107.82.0	Nationwide Children's Hospital	TCGA-CV-6441-F41163	F1ABCC5C-C78F-49E7-94F6-F43E6969E13F	TCGA-CV-6441	M0	N0	T3	Stage III	22	13				0				20229E53-8096-454C-B733-D35718844605	Scheduled Follow-up Submission		7	No			YES		NO	44	Functional (Limited) Neck Dissection	Functional (Limited) Neck Dissection	YES	NO	Negative		12	3	G3				0	0
TCGA-CV-6441-11A					60		107.82.0	Nationwide Children's Hospital	TCGA-CV-6441-F41163	F1ABCC5C-C78F-49E7-94F6-F43E6969E13F	TCGA-CV-6441	M0	N0	T3	Stage III	22	13				0				20229E53-8096-454C-B733-D35718844605	Scheduled Follow-up Submission		7	No			YES		NO	44	Functional (Limited) Neck Dissection	Functional (Limited) Neck Dissection	YES	NO	Negative		12	3	G3				0	0
TCGA-CX-7085-01A					77	0	164.84.0	Nationwide Children's Hospital	TCGA-CX-7085-F36148	D4F53F43-6742-4A2C-BE57-7781221B75C2	TCGA-CX-7085	M0	N0	T3	Stage III	22	24			308	0		YES		4BC6C3F6-0A70-4C11-8AC6-E271CED1213F	Additional New Tumor Event	Progressive Disease	0	No			YES	Right	NO	25		Functional (Limited) Neck Dissection	YES	NO	Close	Surgery	12	10	G2				0
TCGA-BB-8596-01A					69	1	241.67.0	Nationwide Children's Hospital	TCGA-BB-8596-F65069	043224C9-5E23-4EDF-80A2-D986736EA2AE	TCGA-BB-8596	M0	N1	T4	Stage IVA	22	18			46	0		NO		7108108A-F67A-474E-93D8-4909FFEDEC96	Scheduled Follow-up Submission	Complete Remission/Response	7	No			YES	Right	YES				NO		Negative	Surgery	12	9	G3
TCGA-WA-A7GZ-01A					58		355.48.0	Nationwide Children's Hospital	TCGA-WA-A7GZ-F60583	B25D8C81-1ED6-4023-A793-381E302A2014	TCGA-WA-A7GZ	M0	N0	T2	Stage II	22	10				0				8D13BD6A-40DC-4380-BC34-1A41B8700BEA	Scheduled Follow-up Submission	Complete Remission/Response		No			YES		NO		Functional (Limited) Neck Dissection	Functional (Limited) Neck Dissection	YES		Negative		12	11	G2
TCGA-WA-A7GZ-11A					58		355.48.0	Nationwide Children's Hospital	TCGA-WA-A7GZ-F60583	B25D8C81-1ED6-4023-A793-381E302A2014	TCGA-WA-A7GZ	M0	N0	T2	Stage II	22	10				0				8D13BD6A-40DC-4380-BC34-1A41B8700BEA	Scheduled Follow-up Submission	Complete Remission/Response		No			YES		NO		Functional (Limited) Neck Dissection	Functional (Limited) Neck Dissection	YES		Negative		12	11	G2
TCGA-BB-A5HZ-01A					65	0	301.57.0	Nationwide Children's Hospital	TCGA-BB-A5HZ-F65091	89E3C218-5A3C-46BE-B3F3-266C51A1B891	TCGA-BB-A5HZ	M0	N1	T4	Stage IVA	22	18			136	0		NO		E33D7144-855C-450B-A1FA-E521C57A2187	Scheduled Follow-up Submission	Progressive Disease	0	No			YES	Right	NO	39		Functional (Limited) Neck Dissection	YES	NO	Negative	Concurrent Chemotherapy	12	9	G2				1
TCGA-CR-7385-01A					42	2	164.84.0	Nationwide Children's Hospital	TCGA-CR-7385-F22069	d5b5553c-7673-4d3b-8cbb-2cbe00fb1185	TCGA-CR-7385	M0	N2b	T2	Stage IVA	22	15				0				052984AE-3FB0-4F87-8638-5C8C78E7018D	Scheduled Follow-up Submission			No			YES	Left					NO	YES	Negative		12	2	G2			NO
TCGA-CR-6473-01A					68		145.84.0	Nationwide Children's Hospital	TCGA-CR-6473-F18110	bbfb304f-eb68-47be-91e2-3cc91f2c4344	TCGA-CR-6473	M0	N2b	T3	Stage IVA	22	21				0				236324DA-21E9-4BBA-8652-1E20A83C9428				No			YES	Left					NO				12	9	G3			NO
TCGA-F7-A61W-01A					51	1	301.57.0	Nationwide Children's Hospital	TCGA-F7-A61W-F55514	8C1FC240-43BE-4D52-9422-08E79FDA4808	TCGA-F7-A61W	MX	NX	TX		22	26				0				45818273-57D3-4C11-9574-CFDBCCC72C2C	Scheduled Follow-up Submission		7	No			YES	Left	YES	9	Radical Neck Dissection		YES	YES	Negative		12	1	G2				4
TCGA-CV-6961-01A					61	2	151.75.0	Nationwide Children's Hospital	TCGA-CV-6961-F39980	B0BE5190-F4B7-482E-99B9-D7BD05E93973	TCGA-CV-6961	M0	N0	T2	Stage II	22	7				0				66EA976A-B570-4481-AE8C-C146973FE7DD	Scheduled Follow-up Submission		7	No			YES		NO				NO		Negative		12	2	G3
TCGA-CV-6961-11A					61	2	151.75.0	Nationwide Children's Hospital	TCGA-CV-6961-F39980	B0BE5190-F4B7-482E-99B9-D7BD05E93973	TCGA-CV-6961	M0	N0	T2	Stage II	22	7				0				66EA976A-B570-4481-AE8C-C146973FE7DD	Scheduled Follow-up Submission		7	No			YES		NO				NO		Negative		12	2	G3
TCGA-CQ-7065-01A					40		188.78.0	Nationwide Children's Hospital	TCGA-CQ-7065-F36134	BDF4995D-CDBC-46E9-9D9C-EE3C9F9C5A16	TCGA-CQ-7065	M0	N0	T2	Stage II	22	19			47	0		NO		74281F9D-66B8-43F0-9436-D8BB928E80C7	Scheduled Follow-up Submission	Complete Remission/Response		No			YES	Right	NO	39	Functional (Limited) Neck Dissection	Functional (Limited) Neck Dissection	YES	NO	Negative	Surgery	12	10	G2				0	0
TCGA-UF-A7JT-01A					72		355.48.0	Nationwide Children's Hospital			TCGA-UF-A7JT	M0	N0	T4a	Stage IVA	22					0				30CEBCE6-D3E7-4A5E-A389-BB137DA278ED				No			YES	Right		13		Functional (Limited) Neck Dissection	YES	NO	Negative		12		G3				3
TCGA-CV-7406-01A					49	3	188.78.0	Nationwide Children's Hospital			TCGA-CV-7406	M0	N0	T2	Stage II	22					0				3D2779D2-7436-422A-8702-CEE8F64685E0			7	Yes			YES			2	Functional (Limited) Neck Dissection		YES	YES	Positive		12		GX				0	0
TCGA-CV-7406-11A					49	3	188.78.0	Nationwide Children's Hospital			TCGA-CV-7406	M0	N0	T2	Stage II	22					0				3D2779D2-7436-422A-8702-CEE8F64685E0			7	Yes			YES			2	Functional (Limited) Neck Dissection		YES	YES	Positive		12		GX				0	0
TCGA-CR-7388-01A	YES	NO	NO		70		164.84.0	Nationwide Children's Hospital	TCGA-CR-7388-F22116	f97ac067-3f52-4c48-aad7-c49e1e3181e6	TCGA-CR-7388	M0	N2	T2	Stage IVA	22	15				0	610			314032D5-BD2F-419F-9E3D-448744AF41B6	Scheduled Follow-up Submission	Persistent Disease		No			YES						NO				12	2	G2	Cervical Lymph Nodes	Right neck and lower epitglottis	YES
TCGA-CV-A6JE-01A					78	3	318.55.0	Nationwide Children's Hospital	TCGA-CV-A6JE-F59916	2F5A1DC9-BC0C-4535-A94E-4DC9651C6B03	TCGA-CV-A6JE	M0	N0	T2	Stage II	22	23				0				38577978-75BA-41EB-B055-235B1FD384FB	Scheduled Follow-up Submission	Complete Remission/Response	7	No			YES		NO	34	Functional (Limited) Neck Dissection		YES		Negative		12	5	G2				0	0
TCGA-HD-8634-01A					51	7	241.67.0	Nationwide Children's Hospital	TCGA-HD-8634-F64316	17CE3872-1C98-47CC-A1F2-86AE49A65231	TCGA-HD-8634	M0	NX	T1	Stage I	22	28			24	0		NO		9EF51FCD-9928-4E76-87C6-9248CADADC3B	Scheduled Follow-up Submission	Complete Remission/Response	7	No			YES	Left	NO	4			NO	NO	Negative	Surgery	12	8	G2				0	0
TCGA-CQ-7068-01A					80		188.78.0	Nationwide Children's Hospital	TCGA-CQ-7068-F36136	D272807C-4669-47DC-A76B-79B8FA671848	TCGA-CQ-7068	M0	N0	T2	Stage II	22	19			57	0		NO		467B89BB-2F2D-439E-98F7-4394761BE72C	Scheduled Follow-up Submission	Complete Remission/Response		No			YES	Right	NO	32		Functional (Limited) Neck Dissection	YES	NO	Negative	Surgery	12	10	G2				0	0
TCGA-BA-6872-01A					47	6	145.84.0	Nationwide Children's Hospital	TCGA-BA-6872-F15578	3dd06486-3bce-412d-a6cc-891efe4458c4	TCGA-BA-6872	M0	N2c	T3	Stage IVA	22	25				0				724AC9B1-4F8B-4759-9577-F8D31999D855			7	No			YES	Right		50	Functional (Limited) Neck Dissection	Modified Radical Neck Dissection	YES		Negative		12	8	G2				6
TCGA-F7-A50J-01A					67	0	301.57.0	Nationwide Children's Hospital	TCGA-F7-A50J-F46553	BB83F2D8-D41B-4CC1-AC71-624522042358	TCGA-F7-A50J					22	30				0				E26C11A8-E74E-469C-BEF2-980D734CEF6A	Scheduled Follow-up Submission	Complete Remission/Response	1	No			YES	Right	NO	10		Modified Radical Neck Dissection	YES	YES	Close		12	9	G2				0
TCGA-CR-7390-01A					67	6	164.84.0	Nationwide Children's Hospital	TCGA-CR-7390-F48397	C8D1D8B4-1B18-4DF5-B046-87B47FB0C151	TCGA-CR-7390	M0	N0	T3	Stage III	22	12			176	0		NO		20F47F37-5C0D-405E-8103-950CE1D91016	Scheduled Follow-up Submission	Complete Remission/Response	7	No	Negative	Negative	YES	Right	NO	16		Modified Radical Neck Dissection	YES		Negative	Radiation	12	9	G2				0
TCGA-BA-4076-01A	NO	NO	NO	NO	39		54.89.0	Nationwide Children's Hospital	TCGA-BA-4076-F6278	294d7417-2d45-4c7b-9143-3849474dfed1	TCGA-BA-4076	M0	N2c	T3	Stage IVA	22	10				0	286			E6F6285B-1BBA-43DA-9A7C-CCC27E7E64A6		Progressive Disease		No			YES	Right			Functional (Limited) Neck Dissection	Modified Radical Neck Dissection	YES				12	12	G2	Larynx		YES
TCGA-CV-7238-01A					69		164.84.0	Nationwide Children's Hospital	TCGA-CV-7238-F36057	15762EB8-32EB-48D1-A3A8-6493116763E2	TCGA-CV-7238	M0	N0	T2	Stage II	22	30				0				DAD93B95-1C18-4CD2-8A89-D7481CCD2E5C	Scheduled Follow-up Submission	Complete Remission/Response		No			YES	Left	NO	73	Functional (Limited) Neck Dissection		YES	NO	Negative		12	7	G2
TCGA-CV-7238-11A					69		164.84.0	Nationwide Children's Hospital	TCGA-CV-7238-F36057	15762EB8-32EB-48D1-A3A8-6493116763E2	TCGA-CV-7238	M0	N0	T2	Stage II	22	30				0				DAD93B95-1C18-4CD2-8A89-D7481CCD2E5C	Scheduled Follow-up Submission	Complete Remission/Response		No			YES	Left	NO	73	Functional (Limited) Neck Dissection		YES	NO	Negative		12	7	G2
TCGA-CV-A6JZ-01A					68	4	318.55.0	Nationwide Children's Hospital	TCGA-CV-A6JZ-F60211	FC0B29B2-F706-4BF2-910B-17BEE37EF549	TCGA-CV-A6JZ	M0	N0	T4a	Stage IVA	22	3				0				6C7EE64C-D574-4323-B99F-9B46E7A0ECDD	Scheduled Follow-up Submission		7	No			YES		NO	66	Functional (Limited) Neck Dissection	Functional (Limited) Neck Dissection	YES		Negative		12	6	G2				0	0
TCGA-CR-7393-01A					26		164.84.0	Nationwide Children's Hospital	TCGA-CR-7393-F48407	B0F5E1EE-FB91-41E7-B24A-19C50F071EA9	TCGA-CR-7393	M0	N0	T1	Stage I	22	12			105	0		NO		C94B960F-8D9B-4F4F-9F9D-C7C2DFFE3DC8	Scheduled Follow-up Submission	Complete Remission/Response		No	Negative	Negative	YES	Right	NO	44		Modified Radical Neck Dissection	YES	NO	Negative	Concurrent Chemotherapy	12	9	G2				1
TCGA-P3-A6SX-01A					67		355.48.0	Nationwide Children's Hospital			TCGA-P3-A6SX	M0	N0	T4	Stage IVA	22					0				835749C7-585F-4C37-A9B2-3E00B3662522				No			YES	Left		30	Functional (Limited) Neck Dissection		YES	YES	Close		12		G2				1
TCGA-BA-5149-01A					47	7	83.86.0	Nationwide Children's Hospital	TCGA-BA-5149-F9974	bdc3c30c-d049-4e40-b525-2ba1c72910dd	TCGA-BA-5149	M0	N2b	T3	Stage IVA	22	4				0				015D3635-5F6B-499E-B5CB-E05A6A7DE5C1			7	No			YES	Left		50			YES	NO	Negative		12	4	G2			NO	5
TCGA-CN-A6UY-01A					57		355.48.0	Nationwide Children's Hospital	TCGA-CN-A6UY-F52027	1CE4046F-A306-4C91-A374-32CEAC2F1295	TCGA-CN-A6UY	M0	N2a	T3	Stage IVA	22	27			106	0		NO		63B06A06-EC4C-4BB2-A401-31A02D95D318	Scheduled Follow-up Submission	Complete Remission/Response		No	Positive	Positive	YES		NO	43		Functional (Limited) Neck Dissection	YES	NO	Negative	Surgery	12	11	G2				2
TCGA-HD-A6I0-01A					56	4	318.55.0	Nationwide Children's Hospital	TCGA-HD-A6I0-F66034	65441C69-0AA0-4B97-990E-CF0924A8A1B5	TCGA-HD-A6I0	M0	NX	T3	Stage III	22	1			140	0		NO		FBF4ECBD-0E68-4B89-8152-E8074BF45681	Scheduled Follow-up Submission	Complete Remission/Response	7	No			YES	Left	NO	50	Modified Radical Neck Dissection		YES	NO	Negative	Surgery	12	10	G1				1
TCGA-HD-A6I0-11A					56	4	318.55.0	Nationwide Children's Hospital	TCGA-HD-A6I0-F66034	65441C69-0AA0-4B97-990E-CF0924A8A1B5	TCGA-HD-A6I0	M0	NX	T3	Stage III	22	1			140	0		NO		FBF4ECBD-0E68-4B89-8152-E8074BF45681	Scheduled Follow-up Submission	Complete Remission/Response	7	No			YES	Left	NO	50	Modified Radical Neck Dissection		YES	NO	Negative	Surgery	12	10	G1				1
TCGA-BA-4077-01B	YES	NO			45	0	54.89.0	Nationwide Children's Hospital	TCGA-BA-4077-F9954	9205d6e8-fe90-4b04-8175-f8f8017c84ad	TCGA-BA-4077	M0	N3	T4b	Stage IVB	22	4				0				18A892E2-7196-4569-BD89-FDDB315AC730		Persistent Disease	0	Yes			YES	Right		0			YES		Negative		12	4	G2
TCGA-IQ-7630-01A					49		188.78.0	Nationwide Children's Hospital	TCGA-IQ-7630-F36191	17B2ADF7-D03B-4CCD-AF89-937665022DAC	TCGA-IQ-7630	M0	N0	T3	Stage III	22	23				0				E9DB4D5D-839D-4904-B6AE-4DE2CAEC1A8D	Scheduled Follow-up Submission	Complete Remission/Response		No			YES	Left	NO	27	Modified Radical Neck Dissection		YES	NO	Negative		12	10	G3				0
TCGA-MT-A67A-01A					85	0	311.57.0	Nationwide Children's Hospital	TCGA-MT-A67A-F58922	691F0CF6-3DE8-448F-B9EE-9BC04788D3DD	TCGA-MT-A67A	M0	N0	T1	Stage I	22	28			29	0		NO		6DD4FBFB-4F89-4A38-AE4E-4784C1747D32	Scheduled Follow-up Submission	Complete Remission/Response	0	No			YES	Right	NO	20		Functional (Limited) Neck Dissection	YES	NO	Positive	Surgery	12	4	G2				0
[truncated: 89 more columns]
