# Supplementary material for: Identification of the Nerve-Cancer Cross-Talk-Related Prognostic Gene Model in Head and Neck Squamous Cell Carcinoma
Source: Front Oncol. 2021 Nov 29;11:788671. doi: 10.3389/fonc.2021.788671 (PMC8666427; doi:10.3389/fonc.2021.788671)
Supplement: Supplementary file 3 [file Table_3.xlsx]

## Sheet: Table S3 Analysis_data
	times	status	NTRK1	L1CAM	GRIN3A	CHRNA5	CHRNA6	CHRNB4	CHRND	Risk	riskScore
TCGA-KU-A6H7-06	1.60548	0	0.123839	0.251768	0.261008	0.0383534	0.104603	0	0.0223071	Low_risk	-0.115112
TCGA-UF-A71A-06	0.235616	1	0.0853052	0.280325	0.16324	2.14329	0.0483332	3.83206	1.03199	High_risk	0.623662
TCGA-4P-AA8J-01	0.279452	0	0.638526	4.22433	0.228895	2.15325	0.226326	1.20142	3.26825	High_risk	0.724239
TCGA-BA-4074-01	1.26575	1	0.729966	1.37959	0.0292466	3.34453	0.365456	0.222944	0.213256	High_risk	0.594792
TCGA-BA-4075-01	0.775342	1	0.533334	4.23298	0.0454262	2.33661	0.632612	0.780583	1.56029	High_risk	0.71254
TCGA-BA-4076-01	1.13699	1	0.31465	2.18591	0.1674	1.57636	0.132538	1.15696	0.110702	High_risk	0.374338
TCGA-BA-4077-01	3.10685	1	1.64358	3.72156	0.461364	2.3456	0.418805	3.76015	0.87777	High_risk	0.660295
TCGA-BA-4078-01	0.756164	1	0.789123	0.639915	1.38054	2.23614	0.709495	0.553226	0	Low_risk	-0.301569
TCGA-BA-5151-01	1.97808	0	0.619997	1.67624	0.369907	1.25539	0.403479	0.0497326	0	Low_risk	0.0903571
TCGA-BA-5152-01	3.52877	0	0.351723	0.751104	0.238917	0.996983	1.09718	0.0279976	0.0871461	Low_risk	0.0611011
TCGA-BA-5153-01	4.8274	1	0.924199	0.722496	0.36383	0.475461	0.214415	0.181104	0.0746762	Low_risk	-0.0672115
TCGA-BA-5555-01	1.42466	0	0.654541	1.15307	0.345101	2.25986	0.328356	0.113773	0	Low_risk	0.233761
TCGA-BA-5556-01	1.9863	0	0.480595	2.61726	0.455309	1.55621	0.352067	0.674458	0	Low_risk	0.198656
TCGA-BA-5557-01	1.70685	0	0.586624	3.00015	0.137076	0.429003	0.0659463	0.237489	0.124932	Low_risk	0.185019
TCGA-BA-5558-01	5.46575	0	0.911746	1.36257	0.270303	0.71237	0.443847	0.0696413	0	Low_risk	0.0374026
TCGA-BA-5559-01	5.70685	1	1.07331	1.40142	1.63942	1.27273	0.645883	1.77454	4.83058	Low_risk	-0.172238
TCGA-BA-6868-01	1.29315	1	0.856837	6.5036	0.33795	2.19625	0.434778	1.60892	0.0181705	High_risk	0.648606
TCGA-BA-6869-01	1.76438	0	0.527858	2.2149	0.114952	2.20122	0.374646	0.13315	0.0436553	High_risk	0.407923
TCGA-BA-6870-01	1.23562	1	0.593146	0.986351	0.24608	1.07204	0.987386	0.305767	0	Low_risk	0.0983516
TCGA-BA-6871-01	0.29589	1	2.09738	1.51584	0.248862	2.77311	1.28115	1.65574	0.0783236	High_risk	0.479015
TCGA-BA-6872-01	1.05205	1	0.774972	1.07054	0.119946	2.27729	0.283286	1.68767	0	High_risk	0.471404
TCGA-BA-6873-01	0.334247	0	0.354483	2.12123	0.247014	2.508	0.591015	0.406099	2.30402	High_risk	0.530172
TCGA-BA-7269-01	3.48767	0	0.215648	1.10719	0.0650515	1.89792	0	0.499784	0.853787	High_risk	0.407515
TCGA-BA-A4IF-01	2.45205	0	0.179687	2.6196	0.890443	1.8067	0	0.0901848	1.6934	Low_risk	0.0721883
TCGA-BA-A4IG-01	2.34247	0	0.294481	0.676243	0.16538	1.46972	0.0992865	1.50265	0	Low_risk	0.294844
TCGA-BA-A4IH-01	1.70411	0	0.560315	1.80348	0.158818	3.0846	3.23898	0.765827	0.130002	High_risk	0.511148
TCGA-BA-A4II-01	2.51507	0	0.622259	1.30249	0.374422	1.19961	0.482614	0.656011	0.0518415	Low_risk	0.108083
TCGA-BA-A6D8-01	2.32877	0	0.727536	1.31617	0.293361	2.65004	0.154277	0.654524	0	High_risk	0.374333
TCGA-BA-A6DA-01	0.961644	0	0.569693	0.824769	0	0.449891	0	0.485071	0	Low_risk	0.148219
TCGA-BA-A6DB-01	0.591781	0	0.428627	3.22349	0.336721	1.39458	0.42075	0.540296	4.13089	High_risk	0.49077
TCGA-BA-A6DD-01	0.473973	1	0.444448	3.35756	0.271272	1.7627	0.875806	0.696695	0.0490821	High_risk	0.364237
TCGA-BA-A6DE-01	1.20548	0	0.463416	2.66334	0.100437	1.56267	0	0.227927	0.476	High_risk	0.380657
TCGA-BA-A6DG-01	0.189041	1	0.64321	4.77593	0.185199	0.809185	0.146816	0.10868	3.86991	High_risk	0.519137
TCGA-BA-A6DI-01	0.920548	1	0.347107	0.717756	0.101584	1.04025	0.0251062	1.09466	0.0413841	Low_risk	0.234081
TCGA-BA-A6DJ-01	1.11507	1	0.494175	3.89299	0.343928	1.63459	0.0823687	0.0435583	0.0232316	Low_risk	0.295419
TCGA-BA-A6DL-01	1.70685	0	0.243688	3.16744	0.128158	1.42162	0.125407	0.092654	0.0637293	High_risk	0.340228
TCGA-BA-A8YP-01	1.36712	0	0.155716	1.0296	0.132337	2.36461	0.285183	1.11688	1.82222	High_risk	0.54071
TCGA-BB-4217-01	0.512329	0	0.396669	1.74974	0.402651	1.28103	0.469395	0.506223	0.165324	Low_risk	0.128988
TCGA-BB-4223-01	8.82466	0	0.820462	1.30084	0.600465	2.38595	0.991806	2.18326	0.218961	Low_risk	0.29609
TCGA-BB-4224-01	0.761644	0	0.414859	1.03227	0.203156	2.59407	0.379648	0.500852	1.04916	High_risk	0.443002
TCGA-BB-4225-01	0.4	0	0.699066	0.449808	0.219001	2.6965	3.86787	1.61606	0.0243225	High_risk	0.39422
TCGA-BB-4227-01	0.367123	0	0.157012	1.65177	0.413036	2.03318	0	1.21477	0	Low_risk	0.290614
TCGA-BB-4228-01	1.53151	0	1.17032	0.862552	0.318158	2.08721	1.52678	0.780126	0.238707	Low_risk	0.247325
TCGA-BB-8596-01	5.92055	0	0.222501	1.52968	0.342936	1.17647	0.565277	1.47123	1.27779	Low_risk	0.27096
TCGA-BB-8601-01	1.70959	0	0.206122	0.918386	0.376989	2.49556	0.215452	0.588975	0	Low_risk	0.285037
TCGA-BB-A5HU-01	2.14247	0	0.929889	2.78953	0.129878	1.88607	0.347121	1.56136	0.0791108	High_risk	0.495715
TCGA-BB-A5HY-01	0.879452	1	0.435863	5.40955	0.0216724	3.77489	0.161398	1.87004	0.281963	High_risk	1.03593
TCGA-BB-A5HZ-01	2.26575	0	0.520073	2.66645	0.181472	1.2863	0.062313	0.0165157	0.051838	Low_risk	0.254481
TCGA-BB-A6UM-01	1.07671	0	0.163915	0.551901	0.215802	1.33285	0.112045	1.76619	0	Low_risk	0.263143
TCGA-BB-A6UO-01	0.734247	1	0.409281	2.35493	0.104882	1.366	0.0373262	0.076827	0	Low_risk	0.291756
TCGA-C9-A47Z-01	0.523288	1	0.153993	2.68638	0.115139	0.88477	0.19126	0.0523861	1.93358	High_risk	0.339025
TCGA-C9-A480-01	1.05753	0	0.337704	3.9985	0.359451	0.748039	0.144529	0.951976	2.17901	High_risk	0.351528
TCGA-CN-4722-01	4.06301	0	0.203345	1.66982	0.377834	0.942098	0.172478	0.12578	0	Low_risk	0.0519544
TCGA-CN-4723-01	4.65479	0	0.943601	3.93614	0.493908	2.57666	0.646427	1.93284	0.165397	High_risk	0.510932
TCGA-CN-4725-01	3.16986	0	0.46639	4.19574	0.320286	1.23557	0.166046	0.407234	4.18289	High_risk	0.525734
TCGA-CN-4726-01	0.389041	1	0.753417	1.84112	0.214764	1.24136	0.11595	0.0766629	0.636851	Low_risk	0.217697
TCGA-CN-4727-01	4.27397	0	0.344832	2.05966	0.122348	1.93791	0.0708558	0.10941	0	High_risk	0.356942
TCGA-CN-4728-01	4.72329	0	0.775354	1.68333	0.310722	1.02139	0.980344	0.524433	3.05216	Low_risk	0.284527
TCGA-CN-4729-01	1.07397	0	1.36839	4.03838	0.275737	1.61528	0.441125	1.42188	0	High_risk	0.428451
TCGA-CN-4730-01	2.23836	0	0.283439	3.31756	0.199379	1.31211	0.136648	0.119533	0.0582095	Low_risk	0.296641
TCGA-CN-4731-01	2.73425	1	0.452937	1.43781	0.113516	1.07105	0.0304639	0.152293	0	Low_risk	0.195201
TCGA-CN-4733-01	4.34521	0	1.26495	5.03354	0.642647	1.09729	1.05241	0.651756	2.66863	Low_risk	0.298962
TCGA-CN-4734-01	4.63014	0	0.606243	1.67497	0.276995	0.983185	0.325591	0.0853727	0.0231024	Low_risk	0.101357
TCGA-CN-4735-01	4.7589	0	1.10362	5.98724	0.572339	2.97688	3.03768	2.33924	0.0558278	High_risk	0.638774
TCGA-CN-4736-01	1.08219	1	1.0929	1.62003	0.577229	0.763281	0.372094	0.7116	4.97743	Low_risk	0.233201
TCGA-CN-4737-01	1.71233	0	1.13853	3.6433	0.2774	1.26703	0.510416	0.635622	5.02962	High_risk	0.574035
TCGA-CN-4738-01	1.19452	1	0.61094	1.83252	0.479874	0.902889	0.365185	0.990971	0.0719836	Low_risk	0.0681923
TCGA-CN-4739-01	3.81918	1	0.608364	0.72728	0.415167	0.907587	0.459301	0.0949465	0.199884	Low_risk	-0.0263188
TCGA-CN-4740-01	2.29863	1	1.3883	0.864058	0.437408	1.78567	0.373454	0.726906	4.33031	High_risk	0.380483
TCGA-CN-4741-01	6.13425	0	0.232561	1.89652	0.453941	1.72291	0.164601	2.31389	0.0803053	High_risk	0.324438
TCGA-CN-4742-01	1.08767	1	0.754095	3.20428	0.135602	1.0972	0.216933	0.38377	1.59329	High_risk	0.390566
TCGA-CN-5355-01	3.50137	0	0.555948	2.13019	0.210086	1.00596	0.278827	0.519846	3.41024	High_risk	0.391763
TCGA-CN-5356-01	3.86027	0	1.00851	2.15855	0.174649	2.81405	0.275054	0.253097	0	High_risk	0.471453
TCGA-CN-5358-01	0.715068	1	1.27556	1.89208	0.572172	0.427125	1.24027	0.298612	2.84687	Low_risk	0.0318315
TCGA-CN-5359-01	1.03288	1	0.984523	1.93006	0.626175	2.09321	1.57075	2.08592	1.26853	Low_risk	0.314748
TCGA-CN-5360-01	5.94247	0	1.11582	1.69274	0.805723	1.46875	0.593305	0.427614	3.37302	Low_risk	0.112542
TCGA-CN-5361-01	5.80822	1	0.427919	2.76121	0.245143	1.87532	0.287731	1.04624	0.0645194	High_risk	0.39839
TCGA-CN-5363-01	0.693151	1	0.569371	3.39618	0.32185	1.88495	0.202082	0.0663512	3.24785	High_risk	0.497874
TCGA-CN-5364-01	1.35068	1	0.222995	0.880312	0.306795	0.918402	1.08537	1.3428	1.49908	Low_risk	0.207368
TCGA-CN-5365-01	0.961644	1	0.287165	1.94676	0.0532338	0.999288	0.264927	2.20221	0.0396247	High_risk	0.407744
TCGA-CN-5366-01	0.986301	1	0.503193	4.08272	0.304908	1.97109	0.323529	1.02845	1.92526	High_risk	0.559916
TCGA-CN-5367-01	0.964384	1	0.396728	3.29562	0.264497	1.75185	0.109271	2.11269	1.3313	High_risk	0.559052
TCGA-CN-5369-01	1.0411	1	0.631577	0.852634	0.567138	1.55107	0.511337	0.645278	0.0210399	Low_risk	0.0347807
TCGA-CN-5370-01	0.709589	1	0.796766	2.70188	0.593024	0.963225	0.436619	0.198505	3.98795	Low_risk	0.223566
TCGA-CN-5373-01	4.33973	0	0.705925	1.47154	0.256399	0.489199	0.909843	0.175453	1.36118	Low_risk	0.097091
TCGA-CN-5374-01	4.74521	1	0.580424	0.87794	0.400934	1.94668	0.709758	3.23323	0.426989	High_risk	0.408594
TCGA-CN-6010-01	4.1726	0	0.573223	1.78909	0.141815	2.27142	0.255652	2.96956	0.301139	High_risk	0.621901
TCGA-CN-6011-01	2.55616	0	0.165987	1.32344	0.231936	1.07006	0.140517	1.65655	0	Low_risk	0.249225
TCGA-CN-6012-01	4	0	0.283698	1.08123	0.285172	1.05504	0.296194	1.59514	0.0269981	Low_risk	0.198835
TCGA-CN-6013-01	1.99178	1	0.504327	0.79634	0.541729	0.779529	0.615362	1.85146	1.68012	Low_risk	0.115073
TCGA-CN-6016-01	3.95342	0	0.781617	1.36612	0.202792	0.574005	0.274811	3.54009	6.23933	High_risk	0.682331
TCGA-CN-6017-01	2.33699	1	1.69224	2.08963	0.417009	0.732766	0.262682	0.176623	7.15824	High_risk	0.412259
TCGA-CN-6018-01	1.58904	1	0.767713	3.83711	0.198447	2.42997	0.691598	0.943018	2.70082	High_risk	0.699579
TCGA-CN-6019-01	2.84384	0	0.574722	1.73431	0.346593	0.873325	0.359707	0.529257	3.32714	Low_risk	0.273525
TCGA-CN-6020-01	0.561644	1	0.582892	0.771726	0.18081	1.01712	0.36265	0.229014	0.878279	Low_risk	0.163692
TCGA-CN-6021-01	0.756164	1	0.229953	0.815995	0.162427	0.455223	0.0585535	1.00349	0.0245555	Low_risk	0.111085
TCGA-CN-6022-01	0.769863	1	0.464337	3.79938	0.352072	2.44649	0.373837	1.04018	4.8077	High_risk	0.755938
TCGA-CN-6023-01	4.33973	0	0.628483	1.03897	0.677336	2.52515	0.0982399	2.55453	0	Low_risk	0.295682
TCGA-CN-6024-01	0.923288	1	0.261176	1.80895	0.213719	1.94983	0.0670489	0.305415	3.84071	High_risk	0.530747
TCGA-CN-6988-01	0.871233	0	0.367139	0.256227	0.115395	1.40872	0.120129	0.0513591	0.212057	Low_risk	0.182524
TCGA-CN-6989-01	2.68493	1	0.556762	2.08658	0.374987	1.92711	0.962227	1.2328	3.37617	High_risk	0.491535
TCGA-CN-6992-01	2.92055	0	0.406053	0.652832	0.332154	2.53221	0.42985	2.97839	0.0581072	High_risk	0.486261
TCGA-CN-6994-01	3.2411	0	0.506191	0.627292	0.326102	1.65427	0.371671	0.298605	0.101742	Low_risk	0.141755
TCGA-CN-6995-01	0.306849	1	0.266189	3.57003	0.23758	1.42045	0.526071	2.46414	2.8873	High_risk	0.648503
TCGA-CN-6996-01	1.45205	1	2.03901	3.2796	1.13894	0.605983	1.03109	0.353158	4.69151	Low_risk	-0.0493497
TCGA-CN-6997-01	2.70685	1	0.248918	0.406764	0.193508	2.44491	0.180208	1.58701	0.351284	High_risk	0.44117
TCGA-CN-6998-01	0.978082	1	0.314002	2.08889	0.0996622	0.260677	0.195063	0.029416	1.75623	Low_risk	0.202994
TCGA-CN-A497-01	2.91781	0	0.998096	2.38568	0.3368	1.87283	0.621934	0	0.160344	Low_risk	0.240348
TCGA-CN-A498-01	2.11781	1	0.269142	1.18124	0.488889	1.96706	0.126668	1.02101	0	Low_risk	0.1962
TCGA-CN-A499-01	1.96438	0	0.643255	4.11404	0.628281	1.92348	0.412772	1.40509	0.0301517	Low_risk	0.308981
TCGA-CN-A49A-01	1.4411	1	0.571382	2.80877	0.556662	3.07158	0.144325	2.16968	0.706865	High_risk	0.551789
TCGA-CN-A49B-01	2.47671	0	1.83981	1.15967	0.362622	2.14464	0.384957	1.75218	0	Low_risk	0.322961
TCGA-CN-A49C-01	1.76712	0	0.130603	0.222566	0.204729	2.25078	0.268333	1.09595	0.0269074	High_risk	0.337802
TCGA-CN-A63T-01	0.616438	0	0.640781	2.26853	0.210119	2.08901	0.0894618	0	1.05532	High_risk	0.394219
TCGA-CN-A63U-01	2.6411	0	0.314662	0.293751	0.168447	3.30726	0.0608054	0.109165	0.0994455	High_risk	0.449711
TCGA-CN-A63V-01	1.86027	0	0.409909	1.22761	0.387861	1.61246	0.35128	0.952253	0.543022	Low_risk	0.216164
TCGA-CN-A63W-01	1.03288	1	0.435974	2.45106	0.250053	2.0711	0.181018	0.0972646	0.0226581	High_risk	0.332019
TCGA-CN-A641-01	1.00548	0	0.155338	0.951563	0.0715087	2.93582	0	0.0700583	0	High_risk	0.473665
TCGA-CN-A642-01	0.224658	1	0.712039	0.611317	0.449551	1.61237	0.101657	0.105911	3.1118	Low_risk	0.227003
TCGA-CN-A6UY-01	1.95342	0	0.642133	0.381861	0.221798	0.615561	0.319109	0.741225	0.0861831	Low_risk	0.0546373
TCGA-CN-A6V3-01	2.03288	0	0.666805	4.5215	0.241011	1.16108	0.130664	0.521267	0.0224954	High_risk	0.346211
TCGA-CN-A6V6-01	1.73973	0	0.581167	0.553693	0.760185	0.953997	0.123246	0.994633	2.3337	Low_risk	-0.00876005
TCGA-CN-A6V7-01	1.6274	0	0.111265	0.296925	0.528409	1.72836	0.106851	2.10054	0.173048	Low_risk	0.186483
TCGA-CQ-5323-01	4.01644	0	0.54533	3.40641	0.76393	1.40973	0.292559	1.60602	0	Low_risk	0.137202
TCGA-CQ-5324-01	4.36438	0	0.631726	0.45711	0.20984	1.22761	0.0808201	0.144321	0.067306	Low_risk	0.114421
TCGA-CQ-5325-01	1.79178	1	0.603304	1.45734	0.7066	0.611831	0.824291	0.29543	4.40915	Low_risk	0.0683813
TCGA-CQ-5326-01	0.243836	1	0.53779	4.49142	0.17693	1.95193	0.184032	1.1151	0	High_risk	0.54582
TCGA-CQ-5327-01	4.54795	0	0.325622	0.81985	0.323381	1.27239	0.0600293	0.0471872	1.85742	Low_risk	0.180897
TCGA-CQ-5329-01	5.87123	0	0.643012	4.20958	0.660782	2.35035	0.265348	0.0979216	0.962309	Low_risk	0.314312
TCGA-CQ-5330-01	5.19726	0	0.469932	5.44059	0.841337	1.87767	0.100019	0.314335	4.97705	High_risk	0.467089
TCGA-CQ-5331-01	3.83288	0	0.387479	0.510849	0.746383	1.65893	0.486114	0.726013	0	Low_risk	-0.0514176
TCGA-CQ-5332-01	0.868493	1	0.199582	1.03194	0.188107	2.39476	0.169253	1.30882	0.107528	High_risk	0.436737
TCGA-CQ-5333-01	0.934247	1	0.430888	1.65758	0.894375	1.30141	0.0818902	0.0218134	5.3485	Low_risk	0.133893
TCGA-CQ-5334-01	0.353425	1	0.486661	2.29278	0.535165	2.25552	1.24833	0.0434005	0.255903	Low_risk	0.198125
TCGA-CQ-6218-01	3.43288	0	0.483084	3.54025	0.169771	1.22009	0.509151	0.938952	0	High_risk	0.364417
TCGA-CQ-6219-01	1.31233	1	0.417714	1.57758	0.542746	1.60083	0.190133	1.10056	2.48209	Low_risk	0.278325
TCGA-CQ-6220-01	2.69863	1	0.316038	2.23925	0.230017	0.504303	0.23024	0.280235	0.460976	Low_risk	0.128759
TCGA-CQ-6221-01	2.73973	0	0.926011	0.155433	0.553756	1.92479	0.158555	0.341036	0	Low_risk	0.0357843
TCGA-CQ-6222-01	5.52329	0	0.411893	1.06146	0.54253	1.09197	0.0476823	0.781373	4.87821	Low_risk	0.282418
TCGA-CQ-6223-01	3.91233	0	0.307568	0.602099	0.161374	0.698135	0.0799203	1.01807	0	Low_risk	0.135407
TCGA-CQ-6224-01	4.71507	0	0.579278	2.13112	0.283142	0.908888	0.441498	0.160874	5.61086	High_risk	0.432281
TCGA-CQ-6225-01	1.10411	1	0.0683595	1.46156	0.0588623	1.58268	0.023304	0.307866	1.15592	High_risk	0.385475
TCGA-CQ-6227-01	0.353425	1	0.697454	5.1053	0.216198	2.2747	0	0.309306	5.15631	High_risk	0.837758
TCGA-CQ-6228-01	1.24932	1	0.21852	1.52862	0.202108	1.73005	0.0554761	1.59192	0.588462	High_risk	0.40652
TCGA-CQ-6229-01	3.23014	0	0.448851	2.31926	0.222939	0.567154	0.12382	0.149378	3.4582	Low_risk	0.305121
TCGA-CQ-7063-01	5.84384	0	0.842759	1.38636	0.682854	1.50814	0.469505	0.0864348	0.0690801	Low_risk	-0.0442444
TCGA-CQ-7065-01	4.46027	0	0.422124	5.18463	0.145171	1.00136	0.0521321	0.218064	1.08981	High_risk	0.448537
TCGA-CQ-7068-01	3.5863	0	0.83286	1.70799	0.589893	0.936239	0.147621	0.177795	0	Low_risk	-0.0582357
TCGA-CQ-7069-01	3.49041	0	1.22656	1.7971	0.16071	0.820475	0.151324	1.43914	0	Low_risk	0.244394
TCGA-CQ-7071-01	3.59178	0	0.303346	0.72917	0.244852	1.2402	0.19492	0.0757477	0.0245028	Low_risk	0.108258
TCGA-CQ-7072-01	6.46301	0	0.902039	4.31071	0.418032	1.94839	0.223141	0.0529723	1.87731	High_risk	0.428031
TCGA-CQ-A4C6-01	3.70685	0	1.04288	3.01789	0.311068	0.961976	0.809615	0.388914	2.55994	Low_risk	0.312122
TCGA-CQ-A4C7-01	0.967123	1	0.885792	3.76148	0.306662	1.95113	0.083074	0.282688	3.45913	High_risk	0.563807
TCGA-CQ-A4C9-01	1.93699	0	0.284461	0.713263	0.159511	2.47396	0.189872	0.718771	0.0975485	High_risk	0.396652
TCGA-CQ-A4CB-01	2.44658	0	1.05406	3.71364	0.314486	2.16285	0.928313	0.216547	0	High_risk	0.375217
TCGA-CQ-A4CD-01	2.8	0	3.30887	3.85789	0.312409	1.71202	0.171282	1.78512	0	High_risk	0.424378
TCGA-CQ-A4CE-01	2.45753	0	0.405673	1.26416	0.185038	0.982584	0.20873	0.349475	0.349578	Low_risk	0.168378
TCGA-CQ-A4CG-01	1.17808	1	0.593732	0.651862	0.264006	2.74963	0.0358031	0.899327	0.222331	High_risk	0.402121
TCGA-CQ-A4CH-01	1.03836	1	0.558378	3.20002	0.255628	1.87078	0.159141	0.0685658	1.4943	High_risk	0.420534
TCGA-CQ-A4CI-01	2.60274	0	0.232886	2.05293	0.486964	3.01861	1.61243	1.85082	0	High_risk	0.453622
TCGA-CR-5243-01	7.01918	0	0.915195	1.34733	0.381827	0.226249	0.66141	0.168158	0.28008	Low_risk	-0.0750617
TCGA-CR-5247-01	0.980822	0	0.465454	3.18283	0.106464	1.89826	0	0.187615	0.482501	High_risk	0.456024
TCGA-CR-5248-01	4.55616	0	0.361004	1.48642	1.00471	1.10109	1.86702	2.12435	0.0831315	Low_risk	-0.117987
TCGA-CR-5249-01	3.15616	0	0.49205	1.1794	0.418918	1.12741	1.123	2.91337	0.0245037	Low_risk	0.23726
TCGA-CR-5250-01	2.18904	0	0.89328	0.743038	0.356836	1.28257	0.708403	0.0362471	0	Low_risk	0.0393245
TCGA-CR-6467-01	4.86849	0	0.432757	1.16428	0.687867	1.7887	1.19962	1.05335	0.0322825	Low_risk	0.0527054
TCGA-CR-6470-01	4.16712	0	0.58651	0.907438	0.712825	1.38586	0.897415	0.219917	0.335272	Low_risk	-0.0833541
TCGA-CR-6471-01	3.29315	1	0.273292	2.99693	0.327475	1.94183	0.590241	2.80205	0.0230637	High_risk	0.514558
TCGA-CR-6472-01	2.87671	0	0.277349	0.278858	0.247059	2.62096	0.139627	0.976391	0.059514	High_risk	0.368855
TCGA-CR-6473-01	3.08219	0	0.291702	1.6294	0.48292	2.03868	0.460485	0.918599	0.0341784	Low_risk	0.224495
TCGA-CR-6474-01	1.54521	1	1.26171	4.57096	0.125707	2.43445	0.380241	2.79564	3.80423	High_risk	0.987559
TCGA-CR-6477-01	1.40822	0	0.522931	1.96135	0.0779262	1.49096	0.548913	2.66998	1.02809	High_risk	0.557668
TCGA-CR-6478-01	0.50137	1	0.491092	2.03533	0.977049	2.32333	0.473856	0.985812	0.0569781	Low_risk	0.042556
TCGA-CR-6480-01	0.991781	0	0.218625	0.323227	0.329465	0.977104	0.117002	2.39618	0	Low_risk	0.186466
TCGA-CR-6481-01	0.852055	0	0.510175	1.03935	1.32126	1.48921	0.653115	1.02959	0	Low_risk	-0.321556
TCGA-CR-6482-01	0.945205	0	0.365242	1.18784	1.05778	1.63507	5.0292	1.80811	0	Low_risk	-0.155866
TCGA-CR-6484-01	0.969863	0	0.781827	0.871575	0.9446	1.56961	0.502023	0.394889	0.0246722	Low_risk	-0.175897
TCGA-CR-6487-01	0.641096	0	1.11978	0.950183	1.41113	0.90593	0.943563	0.316588	0.562168	Low_risk	-0.498886
TCGA-CR-6488-01	1.03836	0	1.26926	2.49535	0.409696	0.838917	0.350703	1.21461	3.80275	High_risk	0.35258
TCGA-CR-6491-01	1.89863	0	0.280531	3.25478	0.180542	1.62205	0.734184	0.374824	0.229994	High_risk	0.371761
TCGA-CR-6492-01	1.31233	0	0.501451	0.527424	0.450234	1.24385	0.320866	0.198208	0.0391765	Low_risk	-0.00144372
TCGA-CR-6493-01	0.772603	1	0.355028	6.08259	0.192233	2.0741	0.123236	0.112921	0.352959	High_risk	0.59076
TCGA-CR-7364-01	3.93151	0	0.948414	1.37327	0.183	2.28248	0.481953	0.287732	0.031278	High_risk	0.342722
TCGA-CR-7365-01	3.26301	0	0.892321	2.99077	0.315597	1.77387	0.0266687	0.672423	3.61747	High_risk	0.528637
TCGA-CR-7367-01	3.94521	0	0.730313	2.27087	0.413654	1.59303	0.810599	2.32539	0.0779919	High_risk	0.331945
TCGA-CR-7368-01	3.41096	0	0.696187	0.421904	0.484614	0.348711	0.353347	1.70587	0.0205935	Low_risk	-0.0469166
TCGA-CR-7369-01	2.9863	1	0.753204	1.52827	0.444942	0.671624	0.381516	1.76573	0.223139	Low_risk	0.101312
TCGA-CR-7370-01	0.287671	0	0.930268	0.812294	0.482151	2.95949	0.279805	1.85759	0	High_risk	0.388044
TCGA-CR-7371-01	0.257534	1	0.539488	2.27943	1.21086	2.49986	0.558741	2.58485	0.328465	Low_risk	0.10455
TCGA-CR-7372-01	2.07945	0	0.984549	1.39145	0.274988	1.72523	0.336574	0.987254	2.29338	High_risk	0.395584
TCGA-CR-7373-01	2.43562	0	1.39713	1.68167	0.669808	1.43106	0.661304	0.282971	0	Low_risk	-0.0301557
TCGA-CR-7374-01	0.0821918	0	0.24292	1.36336	0.231471	3.15439	0.793921	2.22269	0	High_risk	0.607432
TCGA-CR-7376-01	2.66301	0	0.786479	2.67018	1.20045	1.08715	1.96473	0.838397	2.73873	Low_risk	-0.11187
TCGA-CR-7377-01	0.764384	1	1.1762	1.39537	0.496203	2.00547	0.459815	0.518925	3.51073	High_risk	0.353033
TCGA-CR-7379-01	2.83836	0	0.569857	3.34983	0.23312	2.48562	0.449689	1.86376	0.653172	High_risk	0.626264
TCGA-CR-7380-01	1.66027	1	3.34122	2.23415	0.600962	2.47792	0.397825	2.20608	0.0341108	High_risk	0.333753
TCGA-CR-7382-01	2.18082	0	1.01876	4.59938	1.47003	2.86505	0.983519	0.285116	2.46789	Low_risk	0.0862895
TCGA-CR-7383-01	1.4274	1	0.881913	3.07477	0.700862	2.04865	0.158644	2.0079	3.59067	High_risk	0.481324
TCGA-CR-7385-01	2.73151	0	0.761893	0.507791	0.52142	1.58858	0.552823	2.30404	0.0457972	Low_risk	0.17544
TCGA-CR-7386-01	3.91781	0	0.968441	1.29734	0.324334	0.447049	0.744968	0.0823936	1.30491	Low_risk	0.0346388
TCGA-CR-7388-01	2.25479	1	0.956804	3.31989	0.431603	1.31097	0.780491	2.74876	0.0670757	High_risk	0.369929
TCGA-CR-7389-01	1.07397	0	0.478873	1.67711	0.681035	0.611068	0.316543	1.48635	0	Low_risk	-0.0510567
TCGA-CR-7390-01	4.13151	0	0.552882	2.10053	0.33051	2.6453	0.66696	2.07901	0.261188	High_risk	0.521828
TCGA-CR-7391-01	2.50137	0	0.595583	2.78943	0.382873	0.901721	0.803823	0.279739	2.04314	Low_risk	0.220564
TCGA-CR-7392-01	3.90411	0	0.87744	2.88481	0.614791	0.783505	0.530874	0.150458	1.68351	Low_risk	0.0591632
TCGA-CR-7393-01	2.72055	0	1.34729	3.89885	0.992929	0.675891	0.89823	0.355812	0.972938	Low_risk	-0.127815
TCGA-CR-7394-01	3.68767	0	0.732103	1.18733	0.659414	0.713449	0.491409	0.374515	1.20202	Low_risk	-0.0782939
TCGA-CR-7395-01	2.54795	0	1.62439	3.5128	0.670425	0.668401	0.598393	0.0996484	0.328418	Low_risk	-0.0413883
TCGA-CR-7397-01	2.06575	0	0.433593	1.89503	0.287778	1.37544	0.328578	0.591745	2.26149	High_risk	0.33718
TCGA-CR-7398-01	0.427397	0	1.91745	2.2815	0.47445	3.25376	0.48255	0.221297	0.092	High_risk	0.381673
TCGA-CR-7399-01	0.49589	0	0.470713	1.04899	0.415105	2.8731	0.517595	0.336483	0	Low_risk	0.303555
TCGA-CR-7401-01	2.95068	0	0.937247	1.64065	0.273086	0.810156	0.224327	0.233318	2.57293	Low_risk	0.227797
TCGA-CR-7402-01	2.49589	0	0.669791	0.561785	0.355106	1.09389	0.515127	0.0438751	0.0175868	Low_risk	0.00783952
TCGA-CR-7404-01	4.03288	0	0.599076	1.06637	0.662557	1.45043	0.56545	3.20181	0.0227714	Low_risk	0.185519
TCGA-CV-5430-01	11.6192	0	0.472521	0.941876	0.284823	1.35665	1.05168	1.89954	0.112163	Low_risk	0.253315
TCGA-CV-5431-01	1.43014	1	0.776565	3.89241	0.483125	1.12637	1.81253	0.523002	0.0283346	Low_risk	0.155698
TCGA-CV-5432-01	10.7671	0	0.492512	1.17039	0.30922	2.33061	0.0461585	1.14031	0.404223	High_risk	0.374415
TCGA-CV-5434-01	9.07945	1	0.529234	3.02709	0.501808	2.28677	0.702589	1.69725	2.02237	High_risk	0.500352
TCGA-CV-5435-01	6.35342	1	0.327025	2.55426	0.14695	2.5486	0.085408	1.7461	3.06266	High_risk	0.769316
TCGA-CV-5436-01	1.6	1	1.10661	5.54851	0.30719	1.56396	0.33927	1.15768	1.25362	High_risk	0.544716
TCGA-CV-5439-01	1.49589	1	0.0553336	1.87246	0.125493	1.10024	0.0617599	0.84691	0.0259168	Low_risk	0.27922
TCGA-CV-5440-01	8.9589	0	0.289441	0.586342	0.102099	1.35704	0.0407887	3.17771	5.53377	High_risk	0.750679
TCGA-CV-5441-01	7.90685	0	0.689327	1.29567	0.170135	1.63421	0.257943	0.0363751	0.0852218	Low_risk	0.234369
TCGA-CV-5442-01	6.37534	0	0.314744	2.84009	0.44319	1.45437	0.0719468	1.64192	0.0302536	Low_risk	0.286511
TCGA-CV-5443-01	7.6274	0	0.880465	0.910518	0.613093	0.691945	1.13513	0	0.0362242	Low_risk	-0.18025
TCGA-CV-5444-01	6.67671	0	1.09709	3.48787	0.747573	1.07644	0.570933	0.749051	6.19784	High_risk	0.369499
TCGA-CV-5966-01	1.49315	1	0.688971	0.976497	0.272293	2.14063	0.299341	0.135435	1.94465	High_risk	0.353939
TCGA-CV-5970-01	1.11233	1	0.47342	2.214	0.233617	1.21	0.112986	0.912177	2.79536	High_risk	0.415844
TCGA-CV-5971-01	1.92055	0	0.662737	1.53138	0.327052	1.55425	0.301191	0.187036	8.01002	High_risk	0.613374
TCGA-CV-5973-01	7.23562	0	0.104753	1.34151	0.0965982	0.638042	0.0760907	0.0135239	0.0214273	Low_risk	0.125253
TCGA-CV-5976-01	4.04932	0	0.27368	4.29715	0.254553	2.26995	0.0551195	0.470968	3.64477	High_risk	0.703145
TCGA-CV-5977-01	5.0411	0	0.554959	1.95844	0.166078	1.23283	0.0340099	0.0870872	0.460125	Low_risk	0.242388
TCGA-CV-5978-01	0.589041	1	0.545191	1.33488	0.517077	2.33859	0.759999	1.51055	0.0453504	Low_risk	0.276774
TCGA-CV-5979-01	3.60274	0	0.214771	5.43125	0.129518	1.43396	0.0689763	0.413742	1.09529	High_risk	0.555303
TCGA-CV-6003-01	4.56164	0	0.296689	5.52747	0.124646	2.33912	1.59283	0.668211	0.738577	High_risk	0.679698
TCGA-CV-6433-01	1.75616	0	0.276302	1.61427	0.712735	1.97035	0.0712128	0.0922005	0	Low_risk	0.0336534
TCGA-CV-6436-01	5.20274	0	0.288526	0.66986	0.229442	1.20487	0.0171858	0.0268079	0.0142591	Low_risk	0.10562
TCGA-CV-6441-01	0.8	1	0.0577415	0.975636	0.401903	1.32518	0	0.466029	5.17159	High_risk	0.381769
TCGA-CV-6933-01	7.50959	1	0.205253	0.650746	0.0811865	2.12169	0.0638787	2.01959	0.511242	High_risk	0.508411
TCGA-CV-6934-01	0.178082	1	0.9136	2.96801	0.386936	0.775789	0.495859	1.74225	4.71563	High_risk	0.476892
TCGA-CV-6935-01	0.808219	1	0.356956	3.20043	0.320805	2.14636	0.100934	2.53876	0.475528	High_risk	0.5718
TCGA-CV-6936-01	0.454795	1	0.700718	3.91756	0.384951	1.44027	0.245085	2.13126	0.221895	High_risk	0.418245
TCGA-CV-6937-01	1.70959	1	0.257152	2.57151	0.296716	1.16153	0.16228	2.51221	0.229821	High_risk	0.38088
TCGA-CV-6938-01	0.394521	1	2.95353	0.609091	0.75783	1.63228	0.0519081	0.0541195	0.0850587	Low_risk	-0.128117
TCGA-CV-6939-01	1.82466	1	0.796004	1.49789	0.51014	2.22408	3.59922	0.728122	0.0537049	Low_risk	0.16595
TCGA-CV-6940-01	2.20274	1	0.270283	0.51321	0.151235	1.25538	0.0650181	1.98042	3.37578	High_risk	0.488769
TCGA-CV-6941-01	0.936986	1	0.871498	2.43827	0.163589	2.28183	0.339295	0.35236	0.0771621	High_risk	0.423976
TCGA-CV-6942-01	11.7315	0	0.971673	1.40905	0.31166	0.657898	0.722719	0.130921	0.538797	Low_risk	0.0409523
TCGA-CV-6943-01	1.64932	1	0.585782	2.6107	0.650512	0.66122	0.414966	0.948459	0.64568	Low_risk	0.0164615
TCGA-CV-6945-01	1.00274	1	0.132927	2.1965	0.111043	1.17337	0	1.21959	0.134386	High_risk	0.352089
TCGA-CV-6948-01	3.53151	1	0.304179	1.00358	0.788613	2.33184	0.0818132	2.30287	0.117208	Low_risk	0.197536
TCGA-CV-6950-01	1.25753	1	0.264686	3.58511	0.17452	2.32212	0.45426	0.497053	3.6465	High_risk	0.708037
TCGA-CV-6951-01	2.50685	1	0.318667	0.879519	0.249029	1.59347	0.258776	1.13473	3.21518	High_risk	0.431991
TCGA-CV-6952-01	0.506849	1	0.962323	2.93003	0.247466	1.24072	0.52509	0.0803303	2.16096	High_risk	0.340698
TCGA-CV-6953-01	4.49589	1	0.398319	0.749992	0.358478	0.978533	0.0580281	0.228103	0.0243325	Low_risk	0.0239325
TCGA-CV-6954-01	5.48493	1	0.157028	0.413339	0.443381	0.815891	0.153872	0.244332	0.0191	Low_risk	-0.0613691
TCGA-CV-6955-01	0.915068	1	0.25778	0.187735	0.151158	0.811614	0.27182	0.827967	0.0407401	Low_risk	0.119471
TCGA-CV-6956-01	0.594521	1	0.149415	2.35902	0.159708	1.50424	0.0645722	0.0998239	3.48866	High_risk	0.486278
TCGA-CV-6959-01	0.70137	1	0.434444	4.25756	0.343058	1.74108	0.322092	0.0785123	5.40423	High_risk	0.63627
TCGA-CV-6960-01	2.36164	1	0.191289	2.46303	0.147618	2.30305	0.0560998	0.258844	0	High_risk	0.437141
TCGA-CV-6961-01	0.208219	1	0.499504	5.00877	0.201214	2.10719	0.111997	2.5342	5.6088	High_risk	1.01717
TCGA-CV-6962-01	0.345205	1	0.073541	1.07368	0.215733	2.14626	0	2.44682	0.284753	High_risk	0.49108
TCGA-CV-7089-01	5.40274	1	0.763133	4.40165	0.247292	1.44134	1.15359	0.27476	0.0216936	High_risk	0.343667
TCGA-CV-7090-01	14.389	0	0.801785	0.73826	0.44863	1.93847	0.277726	0.0198351	0.0621055	Low_risk	0.102634
TCGA-CV-7091-01	9.26301	0	0.482075	3.03168	0.219301	1.4779	0.383315	0.794375	0.0882274	High_risk	0.345103
TCGA-CV-7095-01	1.56712	1	0.222591	1.06673	0.112832	1.79146	0.0716205	2.95068	3.14513	High_risk	0.687173
TCGA-CV-7097-01	1.05479	1	0.622137	3.52445	0.403619	1.97807	0.463313	1.09864	5.00497	High_risk	0.654317
TCGA-CV-7099-01	0.665753	1	0.631737	0.910214	0.247977	2.05409	0.394286	1.2293	0	High_risk	0.325938
TCGA-CV-7100-01	0.750685	1	0.662051	2.07458	0.260416	1.71683	0.257525	2.33462	0.147942	High_risk	0.431831
TCGA-CV-7101-01	0.438356	1	0.194162	0.948535	0.362116	1.2704	0.35492	1.70069	0.263465	Low_risk	0.206957
TCGA-CV-7102-01	0.153425	1	0.711133	1.33683	0.205928	2.14518	0.120706	1.43076	4.44476	High_risk	0.655369
TCGA-CV-7103-01	4.3589	1	0.45346	1.49094	0.115131	0.599946	0.333283	0.728605	4.36004	High_risk	0.41192
TCGA-CV-7104-01	1.07671	1	0.633403	2.96369	0.165171	1.2591	0.671658	0.168293	5.55393	High_risk	0.5875
TCGA-CV-7177-01	1.81644	1	0.298729	2.79779	0.214649	1.21891	0.107295	1.36226	0.0454387	High_risk	0.343153
TCGA-CV-7178-01	5.93425	1	0.558261	1.51686	0.432946	1.3305	0.401528	1.99421	3.72974	High_risk	0.426069
TCGA-CV-7180-01	0.89589	1	0.173167	3.90495	0.210805	1.95705	0.030547	0.181381	0.0988889	High_risk	0.433679
TCGA-CV-7183-01	10.9068	0	0.133449	1.39523	0.244678	0.577224	0.0258347	0.129961	0	Low_risk	0.051562
TCGA-CV-7235-01	6.43014	0	4.76675	3.5381	0.309422	1.85892	0.104111	2.69569	0	High_risk	0.486606
TCGA-CV-7236-01	0.394521	1	1.09834	5.26754	0.186763	1.23707	0.245244	0.659933	0.0720292	High_risk	0.43532
TCGA-CV-7238-01	7.47123	0	0.600836	3.22703	0.270783	1.04232	0.626572	2.90853	4.53533	High_risk	0.676509
TCGA-CV-7242-01	3	0	0.663649	1.22011	0.294981	1.7437	0.52541	0.167896	0.039857	Low_risk	0.187301
TCGA-CV-7245-01	2.18356	0	0.747347	4.14736	0.176344	1.88588	0.166097	0.573415	0.0241156	High_risk	0.472435
TCGA-CV-7247-01	1.58082	1	0.122423	2.53462	0.177132	2.06846	0.0265528	1.21286	5.29047	High_risk	0.765175
TCGA-CV-7248-01	1.4274	1	0.203685	2.27623	0.38256	1.55812	0.609607	2.3091	0.71962	High_risk	0.386749
TCGA-CV-7250-01	7.94521	1	0.193838	0.780132	0.370843	1.97792	0.164333	0.138432	0	Low_risk	0.165627
TCGA-CV-7252-01	0.413699	1	0.295334	2.26727	0.282882	2.33669	0.225786	0.151183	0.0251034	High_risk	0.351064
TCGA-CV-7253-01	0.989041	1	0.0530074	0.530802	0.0215591	1.43823	0.0224737	0.046508	1.64205	High_risk	0.336074
TCGA-CV-7254-01	3.99726	1	0.53058	0.833941	0.526803	3.58455	0.239786	2.54171	0	High_risk	0.522354
TCGA-CV-7255-01	0.175342	1	0.25411	6.80171	0.217034	0.581316	0.0437346	0.375247	1.6811	High_risk	0.487116
TCGA-CV-7261-01	4.14247	0	0.321217	0.655284	0.14418	1.8009	0.123891	2.39853	0.0697698	High_risk	0.430006
TCGA-CV-7263-01	1.53425	1	0.640977	2.98297	0.33303	1.42298	0.572759	0.421171	4.36768	High_risk	0.482497
TCGA-CV-7406-01	4.78904	1	0.568481	0.834401	0.131512	1.75212	0.0304436	2.06803	5.47636	High_risk	0.716058
TCGA-CV-7407-01	2.96164	1	0.793551	1.85961	0.15934	2.28836	0.182168	2.55948	0.416476	High_risk	0.59195
TCGA-CV-7410-01	17.5808	1	0.646969	3.35801	0.586874	0.39398	1.042	0.445726	0.14528	Low_risk	-0.0275346
TCGA-CV-7411-01	7.44384	1	0.201443	1.4828	0.148927	0.643109	0.0626353	0.327271	0	Low_risk	0.130089
TCGA-CV-7413-01	0.805479	1	0.519383	0.611327	0.097249	0.528934	1.28457	0.649866	0.0215755	Low_risk	0.0946194
TCGA-CV-7414-01	0.0383562	1	0.222048	0.249472	0.0752575	1.53961	0.103601	4.1227	2.11	High_risk	0.655404
TCGA-CV-7415-01	1.90411	1	0.424922	4.64367	0.263532	1.53444	0.622812	2.45874	0.74712	High_risk	0.589677
TCGA-CV-7416-01	2.09041	1	0.227892	2.11155	0.225836	1.89614	0.179543	1.83579	0.0261734	High_risk	0.438971
TCGA-CV-7418-01	2.16164	1	1.18667	1.39765	0.466529	3.35355	0.476373	3.66785	1.49888	High_risk	0.712628
TCGA-CV-7421-01	0.00547945	1	0.383074	1.69851	0.140063	1.85617	0.0892097	0.151764	0.0743286	Low_risk	0.321532
TCGA-CV-7422-01	2.8411	1	0.196703	0.68405	0.0762099	2.40496	0.271906	2.75793	2.30856	High_risk	0.713544
TCGA-CV-7423-01	8.38082	1	0.799277	2.56996	0.21846	1.23148	0.101735	0.204729	1.18381	Low_risk	0.296503
TCGA-CV-7424-01	1.2411	1	0.618242	1.12256	0.288948	1.99361	0.315951	2.48772	0.139425	High_risk	0.41694
TCGA-CV-7425-01	4.70685	1	0.298856	2.96931	0.419959	0.335907	0.191929	0.103307	0.138933	Low_risk	0.0157158
TCGA-CV-7427-01	13.0411	1	0.366986	0.449044	0.488314	1.09428	0.365154	0.564579	0.409528	Low_risk	0.002469
TCGA-CV-7428-01	4.57808	1	0.505165	3.85082	0.702208	1.04917	0.200677	0	0	Low_risk	0.0127334
TCGA-CV-7429-01	0.293151	1	1.60357	0.953629	0.264795	3.45512	0.266129	2.4495	2.48272	High_risk	0.763038
TCGA-CV-7430-01	1.35616	1	0.162819	1.14469	0.0657188	2.82217	0.101514	2.95431	0	High_risk	0.697848
TCGA-CV-7432-01	7.0411	1	0.275046	3.43733	0.121179	1.00727	0.108782	0.304436	0.0232249	Low_risk	0.309783
TCGA-CV-7433-01	1.64658	1	0.581655	4.27919	0.425778	1.97042	0.844938	2.1088	0.941732	High_risk	0.53106
TCGA-CV-7434-01	0.59726	1	0.535674	3.14729	0.296871	1.66747	0.874885	0.0148663	0	Low_risk	0.266448
TCGA-CV-7435-01	12.8219	1	0.509071	1.32425	0.240706	1.16996	0.405528	0.158874	2.86229	Low_risk	0.294532
TCGA-CV-7437-01	1.3863	1	0.0915119	0.778022	0.242029	2.10664	0.0620574	1.85821	0	High_risk	0.390703
TCGA-CV-7438-01	0.531507	1	0.279507	5.32195	0.173971	1.51586	0.250851	0.0468757	4.37962	High_risk	0.691435
TCGA-CV-7440-01	1.84932	1	0.125499	3.1037	0.188128	2.16386	0.0615301	0.140507	0	High_risk	0.422761
TCGA-CV-7446-01	2.99452	1	0.482759	1.51453	0.978998	2.09556	0.289577	2.58791	0.268689	Low_risk	0.118851
TCGA-CV-7568-01	2.53973	1	0.426429	0.838115	0.115442	1.73733	0.223463	0.813515	3.8207	High_risk	0.528041
TCGA-CV-A45O-01	2.33151	0	0.122119	0.172114	0.0955031	0.191062	0.0467527	0	0.0388583	Low_risk	-0.00957963
TCGA-CV-A45P-01	1.75068	0	0.12433	1.12548	0.19513	1.20071	0.154797	0.340172	0.955171	Low_risk	0.226375
TCGA-CV-A45Q-01	14.1151	1	0.268707	1.40961	0.251844	0.390583	0.194897	0	0.163356	Low_risk	0.0147866
TCGA-CV-A45R-01	15.0137	0	0.459481	1.26817	0.304159	0.892786	0.347896	0.0618115	3.47275	Low_risk	0.244246
TCGA-CV-A45T-01	13.3041	1	0.493626	2.01332	0.426407	1.55289	0.371156	0.504234	3.14776	High_risk	0.341938
TCGA-CV-A45U-01	2.95616	1	0.4271	2.35532	0.275008	2.54572	0.27527	1.26203	0.231732	High_risk	0.490007
TCGA-CV-A45V-01	0.0876712	1	0.673724	0.440641	0.275501	0.722945	0.125375	0.387229	0.46076	Low_risk	0.0424511
TCGA-CV-A45W-01	3.83014	1	0.345746	0.553775	0.293908	1.94108	0.0710619	1.20405	0	Low_risk	0.270738
TCGA-CV-A45X-01	0.542466	1	0.33526	0.483102	0.197488	1.00057	0	0.718429	0	Low_risk	0.133743
TCGA-CV-A45Y-01	7.40548	1	1.42812	0.656928	0.227186	1.15947	0.705341	1.64993	0	Low_risk	0.203905
TCGA-CV-A45Z-01	4.01644	1	0.500451	0.353991	0.317589	2.37908	0.403856	1.78667	0.0294127	High_risk	0.356013
TCGA-CV-A460-01	5.03562	1	0.722862	0.448216	0.456999	0.548063	2.06181	0.158944	0.0293614	Low_risk	-0.148245
TCGA-CV-A461-01	5.65479	1	1.19526	1.07512	0.646525	1.3697	0.217736	0	0.0275641	Low_risk	-0.0743802
TCGA-CV-A463-01	0.0630137	1	0.148137	2.17946	0.391514	1.02866	0.0640038	0.0503261	0.0268706	Low_risk	0.0850798
TCGA-CV-A464-01	4.71781	0	0.974229	1.34482	0.136078	1.9053	0.251468	0.581793	4.52217	High_risk	0.586525
TCGA-CV-A465-01	0.589041	1	0.340239	3.3996	0.300797	1.18847	0.0783166	0.346682	1.04508	Low_risk	0.304191
TCGA-CV-A468-01	1.27123	1	0.690095	1.97039	0.500643	1.32599	0.488257	1.27746	3.45405	High_risk	0.341241
TCGA-CV-A6JD-01	0.49863	1	0.327385	5.65526	0.390921	1.09763	0.250929	0.0697777	0.416415	Low_risk	0.31283
TCGA-CV-A6JE-01	2.94521	0	0.630017	0.339253	0.131534	1.40377	0	0.06755	0.0539163	Low_risk	0.169279
TCGA-CV-A6JM-01	0.531507	1	0.0729477	0.305527	0.00999886	1.13774	0	0.44701	0.124547	Low_risk	0.229275
TCGA-CV-A6JN-01	2.48219	0	0.168015	0.24427	0.14849	1.32106	0.104823	0.122293	0.189726	Low_risk	0.158326
TCGA-CV-A6JO-01	0.539726	1	0.363428	0.837599	0.197461	1.44477	0.0915986	0.0485122	0	Low_risk	0.167479
TCGA-CV-A6JT-01	2.33425	0	0.213581	2.01419	0.219824	1.14411	0.0582346	0.669898	2.33019	High_risk	0.359733
TCGA-CV-A6JU-01	0.30137	0	0.399679	0.636138	0.0405938	1.32378	0.031844	0.128487	4.90983	High_risk	0.501168
TCGA-CV-A6JY-01	1.76986	0	0.160271	2.05466	0.527237	1.55701	0.0351234	1.17632	0.0291728	Low_risk	0.179782
TCGA-CV-A6JZ-01	1.95616	0	0.368167	1.51843	0.723009	1.08468	0.343844	0.200609	0	Low_risk	-0.109945
TCGA-CV-A6K0-01	1.66027	0	0.601507	3.35878	0.410884	1.23912	0.406542	0.260773	4.59038	High_risk	0.43841
TCGA-CV-A6K1-01	1.87671	0	0.29529	0.197381	0.0517885	0.967756	0.180647	0.0970593	0	Low_risk	0.13545
TCGA-CV-A6K2-01	0.868493	1	0.36008	1.37495	0.153218	2.30647	0.104485	1.46641	0	High_risk	0.466088
TCGA-CX-7082-01	0.030137	1	0.354306	0.889307	0.391342	1.46507	0.112679	0.531062	2.58077	Low_risk	0.257864
TCGA-CX-7085-01	0.879452	0	0.801621	1.3196	0.385807	1.03181	0.707529	0.176444	3.28695	Low_risk	0.216183
TCGA-CX-7086-01	1.56986	0	0.415623	0.303163	0.326752	1.61911	0.0761702	0.747456	0.163284	Low_risk	0.162043
TCGA-CX-7219-01	2.86301	0	0.862632	2.76612	0.423749	1.55607	0.652742	0.420395	0.211734	Low_risk	0.206163
TCGA-CX-A4AQ-01	4.26027	0	0.668182	3.20502	0.736473	2.35488	2.20366	0.532055	0.33995	Low_risk	0.189889
TCGA-D6-6515-01	1.10411	1	6.31372	2.24851	0.68806	1.31187	2.58868	0.70807	2.20098	Low_risk	0.0466382
TCGA-D6-6516-01	2.11781	0	1.1877	4.77663	0.158446	1.22539	0.0490523	1.13149	0.0998549	High_risk	0.460903
TCGA-D6-6517-01	0.8	0	0.15664	3.10005	0.374511	2.08208	0.18898	0.274915	0	Low_risk	0.322974
TCGA-D6-6823-01	1.92055	0	0.782025	4.99437	0.357993	2.65977	0.218047	0.106493	0.375755	High_risk	0.528461
TCGA-D6-6824-01	0.210959	0	0.936469	3.52048	0.639063	1.15975	0.912438	0.502255	0.294356	Low_risk	0.0843684
TCGA-D6-6825-01	1.34521	0	0.852738	1.32429	0.711761	0.953979	0.461397	1.70791	2.86843	Low_risk	0.138693
TCGA-D6-6826-01	0.953425	1	1.13645	7.00629	0.518168	1.3504	0.92265	0.358513	0	High_risk	0.343859
TCGA-D6-6827-01	1.55616	0	1.86495	0.766216	2.20956	2.61645	0.575612	0.152139	1.18409	Low_risk	-0.636103
TCGA-D6-8568-01	2.07945	0	0.515777	3.26491	0.258147	1.44942	0.148178	0.129684	4.56762	High_risk	0.536736
TCGA-D6-8569-01	2.10959	0	0.663301	1.54115	0.283039	2.07453	0.575038	0.394455	1.61389	High_risk	0.368678
TCGA-D6-A4Z9-01	1.47671	0	0.595426	1.72315	0.545412	1.37291	0.812658	0.306594	1.86958	Low_risk	0.141363
TCGA-D6-A4ZB-01	1.03014	0	0.345094	1.86019	0.288876	1.44366	1.27123	2.22026	0	High_risk	0.334463
TCGA-D6-A6EK-01	2.39726	0	0.343293	0.699049	0.143785	0.842233	0.167282	0.104107	0.0242964	Low_risk	0.0991635
TCGA-D6-A6EM-01	0.635616	0	0.59167	2.44035	0.382874	2.89806	0.104421	0.0554187	5.24629	High_risk	0.681123
TCGA-D6-A6EN-01	1.88219	0	0.429232	2.60073	0.341051	2.04745	0.0360182	0.0375615	0.0592273	Low_risk	0.289815
TCGA-D6-A6EO-01	2.07945	0	0.457289	1.8426	0.0683229	1.98137	0.227342	0.0421972	0.0664761	High_risk	0.373735
TCGA-D6-A6EP-01	1.16164	0	0.78419	1.47681	0.794378	2.71216	0.0710591	1.11032	0	Low_risk	0.173284
TCGA-D6-A6EQ-01	1.00822	0	0.766111	2.05496	0.0349355	0.411047	0.0364106	0.246931	0.0888945	Low_risk	0.177723
TCGA-D6-A6ES-01	1.06575	0	0	0.405818	0	0.467109	0.135946	0	0	Low_risk	0.0931158
TCGA-D6-A74Q-01	1.94521	0	1.29726	1.46897	0.227524	1.53595	0.113984	0.0306121	0	Low_risk	0.189444
TCGA-DQ-5624-01	4.87123	0	0.542224	4.20262	0.238525	0.453553	0.643781	0.935723	2.87423	High_risk	0.407938
TCGA-DQ-5625-01	3.10411	1	0.339719	2.63603	0.36158	0.369013	0.346173	2.269	3.68357	High_risk	0.400897
TCGA-DQ-5629-01	2.57808	1	0.231297	0.916686	0.223905	3.30837	0.159258	2.57223	0	High_risk	0.646733
TCGA-DQ-5630-01	2.82192	0	0.536874	0.563324	0.181857	1.51195	0.249891	1.2975	3.86299	High_risk	0.482825
TCGA-DQ-5631-01	1.50137	1	0.55208	8.36973	0.315975	2.17096	0.091109	0.733944	1.64814	High_risk	0.793215
TCGA-DQ-7588-01	1.16986	1	0.198043	2.21969	0.306583	2.45181	0.466309	0.303572	0	High_risk	0.362285
TCGA-DQ-7591-01	1.70411	0	1.3792	1.50174	0.392121	0.979895	1.09752	0.951949	1.45002	Low_risk	0.161026
TCGA-DQ-7592-01	3.13151	0	0.71224	0.391948	0.276374	1.40605	0.321846	0.152848	3.85156	Low_risk	0.313602
TCGA-F7-7848-01	3.09863	0	0.701426	1.1324	0.310205	1.61289	0.578345	0.0631477	0	Low_risk	0.142567
TCGA-F7-8298-01	2.72603	0	1.01688	6.54903	0.494231	1.65372	1.13635	1.56498	1.11016	High_risk	0.533534
TCGA-F7-8489-01	1.80274	0	0.569648	1.0798	0.247299	1.65177	0.176304	2.10632	0.0756968	High_risk	0.351859
TCGA-F7-A50G-01	1.68767	0	0.908466	2.68144	0.221131	0.645587	0.195465	0.428718	0.663692	Low_risk	0.197082
TCGA-F7-A50I-01	0.252055	0	0.728434	1.2774	0.0417477	0.67111	0.243294	0.580278	0	Low_risk	0.18889
TCGA-F7-A50J-01	2.59452	0	0.436678	1.78564	0.125664	0.887526	0.0338288	0.245696	0.437198	Low_risk	0.212739
TCGA-F7-A61S-01	1.57808	0	0.405019	1.37602	0.289406	1.21448	0.539233	0.191388	0.293234	Low_risk	0.136487
TCGA-F7-A61V-01	2.07945	0	0.325826	1.64192	0.109274	1.41551	0.153009	0.144136	2.51845	High_risk	0.40305
TCGA-F7-A61W-01	0.0383562	0	0.7627	3.79774	0.0127791	0.640072	0.115697	0.725454	1.41197	High_risk	0.435187
TCGA-F7-A620-01	1.48767	0	0.703566	2.0709	0.273841	1.09324	0.0596124	0.622188	2.83169	High_risk	0.34618
TCGA-F7-A622-01	0.983562	1	0.438678	0.39265	0.0589347	1.80051	0.176881	0.75721	0.761305	High_risk	0.364972
TCGA-F7-A623-01	1.68767	0	0.365723	4.39946	0.0756426	1.52874	0.0594923	2.23291	0	High_risk	0.619937
TCGA-F7-A624-01	1.03562	0	0.651471	3.82934	0.977139	2.09391	0.049389	0.0765694	0.0410558	Low_risk	0.0405647
TCGA-H7-7774-01	1.11507	0	0.262298	0.918585	0.229032	1.14343	0.101289	0.962446	0	Low_risk	0.183202
TCGA-H7-8501-01	1.26301	0	0.963164	3.43136	0.625328	2.88335	0.0491266	0.0512217	0.395957	High_risk	0.333992
TCGA-H7-8502-01	1.25479	0	0.292356	3.20154	0.283196	2.45508	0.154558	0.518663	0.0874432	High_risk	0.456202
TCGA-H7-A6C4-01	1.13425	0	0.95188	3.76997	0.0317839	0.510364	0.12049	0.558369	5.37061	High_risk	0.611402
TCGA-H7-A76A-01	1.74521	0	0.498336	0.4705	0.426803	1.30439	0.299558	0.0191709	0.0303399	Low_risk	0.00225288
TCGA-HD-7229-01	2.8137	0	0.632808	2.04088	0.414878	1.74818	0.221345	0.1197	0	Low_risk	0.172098
TCGA-HD-7753-01	2.3726	0	1.3501	2.33403	0.131531	2.42761	1.15677	3.44587	0.478301	High_risk	0.70792
TCGA-HD-7754-01	2.14521	0	0.339657	0.456814	0.215317	0.636975	0.323961	0.0430792	0.0229743	Low_risk	0.00993654
TCGA-HD-7831-01	1.8274	0	1.28308	3.27121	0.198456	0.868994	0.410904	0.118965	2.66128	High_risk	0.357153
TCGA-HD-7832-01	2.29041	0	0.310834	3.49546	0.437911	1.9275	0.509539	1.08814	0	High_risk	0.347407
TCGA-HD-8224-01	1.22192	1	0.187364	1.9794	0.750075	1.3223	0.431948	3.68447	4.63533	High_risk	0.478078
TCGA-HD-8314-01	1.83562	0	0.451926	1.36697	0.391279	1.15947	0.405858	0.492392	2.73441	Low_risk	0.238218
TCGA-HD-8634-01	1.05479	1	0.408021	2.46598	0.31852	1.23733	0.0355259	0.176403	0.750098	Low_risk	0.219091
TCGA-HD-8635-01	1.90411	0	0.447351	5.12689	0.113838	1.02517	0.0897833	1.79864	4.97465	High_risk	0.808683
TCGA-HD-A4C1-01	0.030137	0	0.501297	0.388284	0.333429	1.30178	0.0331432	0.0515416	0.0275249	Low_risk	0.0512403
TCGA-HD-A633-01	1.15342	0	0.218813	2.07005	0.562557	2.36434	0.13507	0.386502	0	Low_risk	0.220376
TCGA-HD-A634-01	0.356164	1	0	0.426177	0.0249603	4.33259	0	0.857367	0	High_risk	0.747141
TCGA-HD-A6HZ-01	0.30411	0	0.830544	2.03772	0.455346	2.27098	1.13091	0.570009	3.0554	High_risk	0.424148
TCGA-HD-A6I0-01	0.575342	0	0.167905	0.738084	0.207238	1.51763	0.0649148	0.0676676	0	Low_risk	0.172225
TCGA-HL-7533-01	2.89589	0	0.506554	1.90713	0.293527	2.25007	0.0359175	2.09583	0.0298338	High_risk	0.466889
TCGA-IQ-7630-01	1.32877	0	0.669636	1.92451	0.448217	1.44789	0.260899	0.0488941	0.468188	Low_risk	0.121878
TCGA-IQ-7631-01	3.21096	0	0.242907	0.3559	0.076009	0.313272	0.0220266	0.0567662	0.413107	Low_risk	0.0542561
TCGA-IQ-7632-01	1.20822	0	0.141284	0.619813	0.15899	1.47148	0.157164	0.911233	0	Low_risk	0.249106
TCGA-IQ-A61E-01	3.14247	0	0.630713	1.3881	0.226852	2.74585	0.959245	0.84463	0.881974	High_risk	0.481473
TCGA-IQ-A61G-01	0.986301	0	0.168411	1.29467	0.347442	2.88199	0	0.925736	0.024633	High_risk	0.41289
TCGA-IQ-A61H-01	3.11781	0	0.228967	1.47987	0.380651	2.20461	0.109307	1.92307	3.59583	High_risk	0.580313
TCGA-IQ-A61I-01	0.00547945	1	0.406706	0.161714	0.332284	2.37447	0.154527	0.51857	0.0443747	Low_risk	0.241582
TCGA-IQ-A61J-01	2.79726	0	0.639244	2.10457	0.484111	0.70099	0.39158	0.974712	3.90275	Low_risk	0.264292
TCGA-IQ-A61O-01	1.15342	1	0.40693	4.71878	0.148221	0.533821	0.108507	0.0576254	0.0609643	Low_risk	0.277014
TCGA-IQ-A6SG-01	1.5863	0	0.4326	0.785931	0.143798	2.4564	0.048952	0.782598	0	High_risk	0.406032
TCGA-IQ-A6SH-01	1.29041	0	0.390784	0.60775	0.167796	1.85533	0.470765	1.81159	0	High_risk	0.367129
TCGA-KU-A66S-01	1.11233	1	1.22702	1.2543	0.340041	1.96024	0.166426	0.140211	1.35658	Low_risk	0.270171
TCGA-KU-A66T-01	1.51233	0	0.487847	1.60026	0.0555278	0.96558	0.0578551	0.898817	0	Low_risk	0.276445
TCGA-KU-A6H7-01	1.60548	0	0.511401	0.32153	0.476325	2.02986	0.192539	3.24499	0	High_risk	0.336299
TCGA-KU-A6H8-01	0.89589	1	0.70747	1.0113	0.0966473	1.28944	0.203791	0.294139	7.09705	High_risk	0.618877
TCGA-MT-A51W-01	1.19726	0	0.396257	2.07395	0.160118	1.40692	0	0.38806	0	Low_risk	0.279195
TCGA-MT-A51X-01	0.663014	0	0.64239	1.97204	0.147245	1.50106	0.123848	0.0978081	2.10642	High_risk	0.385423
TCGA-MT-A67A-01	2.50411	0	0.310927	0.518256	0.143805	1.36307	0.0359369	0.0374768	0.370369	Low_risk	0.185584
TCGA-MT-A67D-01	0.153425	0	0.520704	1.58872	0.139635	1.66483	0.128959	0.0953094	0	Low_risk	0.275148
TCGA-MT-A67F-01	1.05205	0	1.95442	2.18338	0.152075	0.627686	0.309275	0.0639956	0	Low_risk	0.120997
TCGA-MT-A7BN-01	1.28493	0	0.776777	1.42561	0.232544	1.46688	0.0485109	0.0752204	0.154944	Low_risk	0.193085
TCGA-MZ-A5BI-01	0.594521	1	0.888014	1.74706	0.318267	1.72113	4.70506	1.85294	0.15881	Low_risk	0.279075
TCGA-MZ-A6I9-01	1.33973	1	0.176327	0.595634	0.24887	1.43495	0.0616077	0.836129	0.366581	Low_risk	0.211744
TCGA-MZ-A7D7-01	1.49863	0	0.17998	0.733568	0.201213	2.11729	0.0318113	0.948977	0	High_risk	0.337836
TCGA-P3-A5Q5-01	2.49315	0	0.161487	0.719298	0.817504	1.75622	0.308577	1.66781	0.157443	Low_risk	0.0280074
TCGA-P3-A5Q6-01	1.31507	1	0.172581	1.93027	0.113424	2.5392	0.0894539	1.42209	0.168275	High_risk	0.562349
TCGA-P3-A5QA-01	5.97808	0	1.19059	5.47442	0.556469	3.04813	0.0323151	0.292233	3.56936	High_risk	0.706679
TCGA-P3-A5QE-01	4.27123	0	0.332636	1.0894	0.372448	1.89308	1.44089	0.932069	0.0302865	Low_risk	0.213941
TCGA-P3-A5QF-01	0.90411	1	0.0748574	0.0980397	0.192613	1.11675	0.0318763	0.246694	0.0264708	Low_risk	0.0987624
TCGA-P3-A6SW-01	3.06849	0	0.718214	0.820818	0.235413	2.1016	0.0375975	1.41507	0.0618028	High_risk	0.35703
TCGA-P3-A6SX-01	3.91781	1	0.848875	1.17224	0.0955903	0.798945	0.0551438	0.69597	2.32324	Low_risk	0.316466
TCGA-P3-A6T0-01	1.58356	0	0.53056	3.22757	0.257765	2.12794	0.342255	0.814148	0	High_risk	0.433349
TCGA-P3-A6T2-01	6.29589	0	0.563506	5.15609	0.680862	2.60557	0.160812	0.119189	0.516054	High_risk	0.376304
TCGA-P3-A6T3-01	1.58082	1	0.348593	2.12114	0.0910668	0.68029	0.0362977	0.145794	0.301357	Low_risk	0.203053
TCGA-P3-A6T4-01	0.169863	1	0.506744	1.89727	0.0550839	1.43823	0.034709	2.42493	0.0288279	High_risk	0.489478
TCGA-P3-A6T5-01	2.41644	1	0.788541	2.2754	0.239407	0.273612	0.101464	0.403926	0.312164	Low_risk	0.088263
TCGA-P3-A6T6-01	1.08219	1	0.185583	0.327799	0.135111	3.12595	0	0.263379	0	High_risk	0.449843
TCGA-P3-A6T7-01	1.33425	1	0.263482	0.414843	0.091775	1.33673	0	0.0551668	0	Low_risk	0.183887
TCGA-P3-A6T8-01	1.09589	0	1.3496	3.11762	0.247981	2.84913	0.223577	2.19248	2.58539	High_risk	0.790601
TCGA-QK-A64Z-01	1.75616	1	0.578346	0.966568	0.330401	1.79401	0.0631272	0.823787	0	Low_risk	0.220089
TCGA-QK-A652-01	1.76712	0	0.727139	2.72656	0.170077	1.07619	0.355665	0.208616	3.97618	High_risk	0.461094
TCGA-QK-A6IF-01	1.92877	0	0.380756	1.7361	0.687618	1.56331	0.862872	0.428404	0	Low_risk	0.00472272
TCGA-QK-A6IG-01	0.608219	1	0.607337	5.17594	0.247538	2.11621	0.082096	0	1.94991	High_risk	0.595903
TCGA-QK-A6IH-01	1.78904	0	0.325572	1.39306	0.0802151	2.14675	0.0319	0.246864	0	High_risk	0.38441
TCGA-QK-A6II-01	0.778082	1	0.0547051	2.00993	0.00745733	0.354785	0.112447	0.420418	0.417854	Low_risk	0.220109
TCGA-QK-A6IJ-01	1.06027	0	0.257429	3.43627	0.0694395	1.18336	0.206958	0.311993	0.0675632	High_risk	0.365221
TCGA-QK-A6V9-01	2.28219	0	0.602144	0.462465	0.182898	2.0697	0.27669	2.77776	0.0551128	High_risk	0.464404
TCGA-QK-A6VB-01	1.75616	0	0.0830193	0.422921	0.180709	2.70313	0.0283966	0.761132	0.0920784	High_risk	0.412321
TCGA-QK-A6VC-01	1.64384	0	0.651998	0.399786	0.0718681	1.57484	0.323182	0.929823	0	Low_risk	0.290181
TCGA-QK-A8Z7-01	1.07397	0	0.255623	0.809451	0.347037	2.8012	0.137615	0.690214	0.0296143	High_risk	0.351522
TCGA-QK-A8Z8-01	0.468493	1	0.332617	0.776318	0.121469	2.09262	0.0958546	0.252352	0	Low_risk	0.31921
TCGA-QK-A8Z9-01	1.23014	1	0.736672	2.6447	0.208884	0.578222	0.65386	0.866005	1.45136	Low_risk	0.265362
TCGA-QK-A8ZA-01	1.01644	1	0.134927	0.169476	0.592954	1.64233	0.753118	2.76405	0.0324185	Low_risk	0.16804
TCGA-QK-A8ZB-01	1.48493	0	0.522611	0.967418	0.101886	1.12497	0.780108	1.79746	0	Low_risk	0.301693
TCGA-QK-AA3J-01	1.27671	0	0.380876	0.674211	0.200498	0.521967	0.0573566	0.172429	0.3626	Low_risk	0.0450234
TCGA-QK-AA3K-01	0.693151	0	1.50454	0.854912	0.331263	2.77363	0.197626	0.739997	0.165668	High_risk	0.354074
TCGA-RS-A6TO-01	1.06027	1	1.08985	5.66615	0.442239	1.8732	0.541884	1.04341	0.158678	High_risk	0.456366
TCGA-RS-A6TP-01	1.4137	0	0.323325	0.576657	0.307324	3.77609	0.0843605	1.61986	0	High_risk	0.580994
TCGA-T2-A6WX-01	0.572603	1	1.02409	3.69157	0.636405	1.87732	0.144202	0.039027	0	Low_risk	0.162786
TCGA-T2-A6WZ-01	1.32603	1	0.123384	1.68424	0.19368	1.70238	0.0530489	0.833189	0.168874	High_risk	0.332634
TCGA-T2-A6X0-01	0.591781	0	0.410991	0.229826	0.381918	2.93315	0.0282184	1.81326	0.0234281	High_risk	0.409648
TCGA-T2-A6X2-01	2.70411	0	0.297602	1.68629	0.331202	0.779195	0	0.486569	0	Low_risk	0.0817662
TCGA-T3-A92M-01	1.14247	0	0.530615	4.43894	0.546415	2.48264	0.76085	1.81122	0.0304347	High_risk	0.484116
TCGA-T3-A92N-01	0.260274	1	0.373348	1.11764	0.37523	1.61545	0.168512	1.70591	0	Low_risk	0.249226
TCGA-TN-A7HI-01	1.12877	0	0.622816	0.717695	0.298271	0.972668	0.169863	0.134591	0.142175	Low_risk	0.0469684
TCGA-TN-A7HJ-01	1.10411	0	0.189007	1.35655	0.293074	1.69527	0.160197	0.228422	0	Low_risk	0.202038
TCGA-TN-A7HL-01	1.69589	0	0.246681	0.474915	0.504716	2.27901	0.0279412	2.76231	0.112429	High_risk	0.342351
TCGA-UF-A718-01	5.4	0	0.55432	2.52507	0.414625	1.10747	0.234955	0.340925	0.0233107	Low_risk	0.120744
TCGA-UF-A719-01	4.55616	0	0.188663	0.50205	0.157416	2.25487	0.0511148	0.671461	0.0424947	High_risk	0.348212
TCGA-UF-A71A-01	0.235616	1	0.130977	0.630771	0.2575	2.0504	0.145756	3.33767	2.63712	High_risk	0.630259
TCGA-UF-A71B-01	4.12603	0	0.734927	0.654366	0.450197	1.27497	0.283028	0.313024	0	Low_risk	0.0153436
TCGA-UF-A71D-01	4.00274	0	0.279337	0.98191	0.123172	1.75224	0.162844	0.0872446	0	Low_risk	0.264142
TCGA-UF-A71E-01	4.12055	1	0.273819	1.49794	0.37994	1.00372	0.121248	1.51222	0.0514911	Low_risk	0.163609
TCGA-UF-A7J9-01	3.72055	0	0.34402	1.20526	0.260217	1.52329	0.131099	0.853169	1.97713	High_risk	0.343434
TCGA-UF-A7JA-01	6.20548	0	0.73926	6.44098	0.245736	2.48708	0.431406	2.58752	0.0455824	High_risk	0.817826
TCGA-UF-A7JC-01	1.49589	1	0.210848	2.0415	0.13088	1.52025	0.611755	0.499049	0.219279	Low_risk	0.324214
TCGA-UF-A7JD-01	2.02466	1	1.70554	6.79012	0.286149	2.39291	0.164926	0.144444	3.49901	High_risk	0.795493
TCGA-UF-A7JF-01	4.61918	0	0.386881	0.732732	0.190812	1.20356	0.135274	0.05445	0.0576085	Low_risk	0.130553
TCGA-UF-A7JH-01	2.45479	0	0.336901	1.47827	0.215676	1.2543	0.224216	0.192252	3.32036	High_risk	0.362248
TCGA-UF-A7JJ-01	1.50411	0	1.22214	0.732062	0.215516	1.45314	0.39508	2.07764	0	Low_risk	0.30034
TCGA-UF-A7JK-01	1.16164	1	0.206926	2.21733	0.102367	2.12378	0.119372	0.124337	0	High_risk	0.406891
TCGA-UF-A7JO-01	1.72877	1	2.42516	0.455678	0.61511	1.39883	0.585896	0.0298538	0.0237656	Low_risk	-0.106721
TCGA-UF-A7JS-01	1.86301	1	0.291389	1.59924	0.271861	1.30324	0.309167	0.513475	2.65349	High_risk	0.335162
TCGA-UF-A7JT-01	2.72055	1	0.326961	0.723652	0.563196	1.98587	0.255814	0.0572579	0.234977	Low_risk	0.0690297
TCGA-UF-A7JV-01	0.246575	1	0.472887	7.79543	0.272687	2.32582	0.135685	0.0864266	0.0233939	High_risk	0.663746
TCGA-UP-A6WW-01	1.41918	0	0.498301	0.78247	0.360308	1.70658	0.235725	1.06536	0.102404	Low_risk	0.204207
TCGA-WA-A7GZ-01	1.71233	1	0.880477	0.966107	0.0541236	1.91698	1.73119	1.74774	2.10792	High_risk	0.544881
TCGA-WA-A7H4-01	1.2137	0	0.857596	2.44295	0.218264	1.70385	0.63555	0.235985	3.36203	High_risk	0.478909

## Sheet: GSE41613
ID_REF	OS	!Sample_characteristics_ch1	status	NTRK1	L1CAM	GRIN3A	CHRNA5	CHRNA6	CHRNB4	CHRND	Risk(1-HIGH,0-LOW)	riskScore
GSM1020114	7.23	vital: Dead-oral ca	1	2.24109	7.64144	2.52315	2.71751	2.4405	2.1422	2.07162	1	-0.212483
GSM1020156	65.22	vital: Alive	0	2.229	3.00981	2.48414	4.2421	2.41107	2.13089	2.21691	1	-0.213704
GSM1020101	6.54	vital: Dead-oral ca	1	2.23638	3.42731	2.51523	4.11106	2.40939	2.14415	2.07864	1	-0.232826
GSM1020099	62.85	vital: Alive	0	2.22461	7.69857	2.48497	2.28729	2.41685	2.12782	2.1724	1	-0.250892
GSM1020162	35.12	vital: Dead-oral ca	1	2.20571	7.0883	2.47913	2.31283	2.36261	2.11481	2.04282	1	-0.286082
GSM1020128	41.17	vital: Dead-non OC	1	2.26897	7.66183	2.58971	2.40116	2.4266	2.17161	2.1341	1	-0.288417
GSM1020184	14.42	vital: Dead-non OC	1	2.23795	7.41086	2.5217	2.28913	2.41962	2.14951	2.07563	1	-0.289748
GSM1020139	14.75	vital: Dead-oral ca	1	2.2313	4.98948	2.51019	3.01142	2.4056	2.16266	2.07619	1	-0.309211
GSM1020130	3.52	vital: Dead-oral ca	1	2.21434	5.82367	2.48224	2.56803	2.39033	2.12593	2.19049	1	-0.311725
GSM1020153	67.55	vital: Alive	0	2.19208	5.3183	2.43639	2.66037	2.39407	2.1033	2.04135	1	-0.312827
GSM1020111	28.52	vital: Dead-non OC	1	2.23798	3.02908	2.56982	3.84828	2.4191	2.14308	2.07991	1	-0.324148
GSM1020110	10.05	vital: Dead-oral ca	1	2.27563	4.42089	2.59084	3.14034	2.46617	2.17832	2.67161	1	-0.329628
GSM1020107	46.88	vital: Dead-oral ca	1	2.23447	5.67285	2.5178	2.30449	2.41485	2.14756	2.49858	1	-0.36064
GSM1020119	80.16	vital: Alive	0	2.23395	4.64176	2.51836	2.63448	2.47676	2.14149	2.53703	1	-0.36806
GSM1020187	0.46	vital: Dead-non OC	1	2.24913	5.47081	2.53939	2.54746	2.43741	2.15669	2.08186	1	-0.369047
GSM1020135	26.81	vital: Dead-non OC	1	2.19585	4.78765	2.44839	2.2788	2.39368	2.10848	2.69366	1	-0.370855
GSM1020176	6.9	vital: Dead-oral ca	1	2.21381	5.82064	2.49582	2.27338	2.41291	2.11661	2.04552	1	-0.373496
GSM1020169	59.47	vital: Alive	0	2.20397	5.5018	2.46601	2.25217	2.3786	2.11905	2.05417	1	-0.378377
GSM1020149	70.08	vital: Alive	0	2.19674	5.18959	2.475	2.2513	2.37262	2.09682	2.46673	1	-0.379237
GSM1020164	61.54	vital: Alive	0	2.21541	4.60889	2.468	2.54814	2.35733	2.1141	2.06065	1	-0.384534
GSM1020151	67.94	vital: Alive	0	2.2362	5.66393	2.51539	2.28608	2.37408	2.15184	2.06804	1	-0.386121
GSM1020167	51.61	vital: Dead -unk cause	1	2.19481	4.06049	2.45692	2.70068	2.39353	2.10829	2.0821	1	-0.38615
GSM1020105	40.71	vital: Dead-oral ca	1	2.22153	5.25851	2.48865	2.2872	2.40167	2.13152	2.06851	1	-0.397183
GSM1020147	69.16	vital: Alive	0	2.23421	4.16403	2.51682	2.70275	2.42263	2.14421	2.12522	1	-0.406203
GSM1020126	35.45	vital: Dead -unk cause	1	2.2309	4.92628	2.52399	2.28788	2.418	2.15538	2.52144	1	-0.407018
GSM1020122	18.4	vital: Dead-non OC	1	2.22842	4.7371	2.50461	2.44318	2.41067	2.14151	2.06823	1	-0.410471
GSM1020157	2.4	vital: Dead-oral ca	1	2.24561	5.36268	2.5335	2.2951	2.43262	2.15078	2.07638	1	-0.411754
GSM1020165	19.12	vital: Dead-oral ca	1	2.20987	4.56392	2.47594	2.26661	2.40085	2.10698	2.04726	1	-0.436441
GSM1020143	64.99	vital: Dead -unk cause	1	2.21633	3.68796	2.47187	2.26672	2.40808	2.12565	2.67464	1	-0.447576
GSM1020134	29.14	vital: Dead-oral ca	1	2.23932	4.76206	2.53294	2.28289	2.47804	2.14541	2.073	1	-0.448789
GSM1020155	66.56	vital: Alive	0	2.20485	3.82249	2.44789	2.25517	2.39918	2.10564	2.32558	1	-0.450423
GSM1020148	70.08	vital: Alive	0	2.1918	4.27425	2.46024	2.23288	2.39727	2.09771	2.04218	1	-0.450868
GSM1020142	73.26	vital: Alive	0	2.2632	4.48789	2.56634	2.4444	2.43123	2.16493	2.11029	1	-0.452575
GSM1020161	63.38	vital: Alive	0	2.23303	3.58801	2.50611	2.59963	2.41762	2.1401	2.0734	1	-0.452603
GSM1020166	61.73	vital: Alive	0	2.22202	4.34216	2.50135	2.28813	2.40631	2.12661	2.08453	1	-0.455333
GSM1020129	76.75	vital: Dead -unk cause	1	2.22822	4.4141	2.50718	2.27281	2.40644	2.13567	2.06141	1	-0.457238
GSM1020125	5.85	vital: Dead-oral ca	1	2.25403	4.48118	2.54896	2.33853	2.44141	2.15991	2.09316	1	-0.461779
GSM1020123	21.78	vital: Dead-oral ca	1	2.26906	4.72461	2.57556	2.29767	2.4597	2.18556	2.09726	1	-0.465993
GSM1020136	75.07	vital: Alive	0	2.23048	3.49601	2.48961	2.47231	2.40796	2.1587	2.07555	1	-0.467251
GSM1020127	78.95	vital: Alive	0	2.26323	4.4488	2.55544	2.29805	2.4488	2.17668	2.11344	1	-0.470916
GSM1020172	59.96	vital: Alive	0	2.19836	3.54799	2.42434	2.21793	2.41706	2.09595	2.10452	1	-0.473174
GSM1020181	45.93	vital: Dead-non OC	1	2.24373	3.19835	2.52409	2.65481	2.42361	2.15133	2.07636	1	-0.474672
GSM1020170	61.01	vital: Alive	0	2.21072	4.03321	2.49591	2.25553	2.40863	2.13233	2.06276	1	-0.475856
GSM1020106	84.24	vital: Alive	0	2.2471	3.30661	2.54435	2.64618	2.4293	2.15538	2.08725	1	-0.479394
GSM1020145	12.29	vital: Dead-oral ca	1	2.21115	3.00641	2.46493	2.51439	2.38107	2.11661	2.05523	1	-0.479906
GSM1020173	9.86	vital: Dead-oral ca	1	2.19604	3.15507	2.44214	2.2336	2.39995	2.32713	2.04422	1	-0.487015
GSM1020109	14.16	vital: Dead-oral ca	1	2.22637	3.86459	2.50725	2.27555	2.41298	2.13673	2.07108	1	-0.487619
GSM1020104	85.03	vital: Alive	0	2.22335	3.15037	2.4698	2.41672	2.40171	2.13184	2.06816	0	-0.487752
GSM1020102	3.38	vital: Dead-non OC	1	2.2258	3.20533	2.52863	2.54613	2.41313	2.13527	2.1382	0	-0.490774
GSM1020195	52.6	vital: Alive	0	2.19313	3.2914	2.44512	2.26848	2.36881	2.10295	2.03842	0	-0.493058
GSM1020178	1.22	vital: Dead-non OC	1	2.18607	3.43104	2.46398	2.25427	2.44308	2.09969	2.03999	0	-0.498119
GSM1020154	66.6	vital: Alive	0	2.19927	3.29293	2.45506	2.25268	2.40719	2.10949	2.04701	0	-0.500124
GSM1020117	9.92	vital: Dead -unk cause	1	2.24679	3.77062	2.53607	2.29587	2.43366	2.15031	2.08125	0	-0.50349
GSM1020108	82.92	vital: Alive	0	2.21501	3.47506	2.48993	2.27192	2.38861	2.11666	2.05172	0	-0.503708
GSM1020158	10.68	vital: Dead-oral ca	1	2.20947	3.02946	2.46777	2.34716	2.40713	2.11883	2.057	0	-0.505904
GSM1020138	74.64	vital: Alive	0	2.22007	3.05264	2.48904	2.39966	2.51978	2.12999	2.0651	0	-0.507808
GSM1020175	59.24	vital: Alive	0	2.2404	3.19318	2.53238	2.46012	2.42769	2.14692	2.09282	0	-0.508657
GSM1020188	56.02	vital: Alive	0	2.26089	3.73087	2.54815	2.83517	8.07824	2.16874	2.09609	0	-0.509108
GSM1020115	66.63	vital: Dead-non OC	1	2.2596	3.90326	2.565	2.29438	2.42823	2.16865	2.08857	0	-0.509172
GSM1020171	60.65	vital: Alive	0	2.20901	3.29921	2.46417	2.2479	2.74122	2.10903	2.05616	0	-0.509679
GSM1020113	7.16	vital: Dead-oral ca	1	2.23571	3.38792	2.51043	2.30451	2.40947	2.14371	2.07833	0	-0.511046
GSM1020100	55.66	vital: Dead-oral ca	1	2.20804	3.03512	2.45296	2.25923	2.38537	2.10706	2.05488	0	-0.512268
GSM1020121	15.41	vital: Dead-oral ca	1	2.2588	3.35601	2.5369	2.28551	2.51268	2.15079	2.39954	0	-0.512446
GSM1020174	9.23	vital: Dead-oral ca	1	2.20992	3.02446	2.46661	2.28306	2.39492	2.12663	2.09069	0	-0.512776
GSM1020163	60.55	vital: Alive	0	2.18913	2.94031	2.44561	2.26674	2.39599	2.09988	2.03619	0	-0.514308
GSM1020150	68.14	vital: Alive	0	2.20418	3.2568	2.48294	2.28144	2.62823	2.11684	2.05382	0	-0.514342
GSM1020144	68.47	vital: Alive	0	3.90178	3.0194	2.47775	2.25523	2.39271	2.11893	2.58339	0	-0.515647
GSM1020141	72.28	vital: Alive	0	2.20978	3.14113	2.47477	2.25788	2.41481	2.11764	2.05271	0	-0.517331
GSM1020160	63.54	vital: Alive	0	2.20778	3.16718	2.46715	2.23882	2.7835	2.11763	2.10242	0	-0.517439
GSM1020137	43.24	vital: Dead-non OC	1	2.21678	3.11102	2.50355	2.27097	2.40018	2.1344	2.25293	0	-0.519016
GSM1020179	62.85	vital: Alive	0	2.227	2.97343	2.47225	2.27428	2.365	2.13714	2.06659	0	-0.520216
GSM1020192	54.57	vital: Alive	0	2.24712	3.3141	2.53739	2.29631	2.43566	2.15376	2.2464	0	-0.520564
GSM1020146	6.44	vital: Dead-oral ca	1	2.21137	3.18897	2.48739	2.25121	2.41491	2.12005	2.05645	0	-0.52171
GSM1020186	57.53	vital: Alive	0	2.25733	3.33352	2.54008	2.34587	2.4375	2.15816	2.09166	0	-0.521719
GSM1020133	76.85	vital: Alive	0	2.24819	3.48661	2.54587	2.30405	2.43116	2.15292	2.08595	0	-0.522943
GSM1020177	58.71	vital: Alive	0	2.2042	3.02645	2.47575	2.25208	2.41075	2.11879	2.07071	0	-0.524031
GSM1020112	81.51	vital: Alive	0	2.25571	3.29197	2.51997	2.2834	2.43196	2.14809	2.08239	0	-0.524642
GSM1020140	73.17	vital: Alive	0	2.23027	3.20293	2.50929	2.27787	2.41177	2.13987	2.0753	0	-0.52556
GSM1020118	15.31	vital: Dead-oral ca	1	2.25249	3.31484	2.55094	2.36707	2.42345	2.15102	2.08098	0	-0.525988
GSM1020131	24.87	vital: Dead-oral ca	1	2.30754	3.59468	2.59154	2.35886	2.4755	2.18415	2.16524	0	-0.526111
GSM1020159	65.45	vital: Alive	0	2.22591	3.14783	2.50402	2.2709	2.40464	2.13478	2.05948	0	-0.528216
GSM1020132	20.11	vital: Dead-oral ca	1	2.26388	3.3158	2.54299	2.29946	2.45326	2.17071	2.09907	0	-0.530263
GSM1020182	17.02	vital: Dead-non OC	1	2.25322	3.27878	2.53731	2.28886	2.42718	2.16185	2.096	0	-0.53147
GSM1020152	19.65	vital: Dead-non OC	1	2.23574	3.07303	2.51121	2.28383	2.41918	2.14742	2.07387	0	-0.53268
GSM1020116	78.29	vital: Dead -unk cause	1	2.22974	3.04764	2.50295	2.27144	2.41377	2.13564	2.07001	0	-0.532814
GSM1020120	80.79	vital: Alive	0	2.23673	3.2369	2.53075	2.28637	2.41919	2.14496	2.07821	0	-0.532919
GSM1020124	24.25	vital: Dead-oral ca	1	2.2636	3.45349	2.56755	2.31862	2.48233	2.16861	2.09311	0	-0.532964
GSM1020180	57.63	vital: Alive	0	2.24735	3.24291	2.54146	2.29318	2.41821	2.15306	2.07948	0	-0.536404
GSM1020189	55.1	vital: Alive	0	2.27087	3.52833	2.59234	2.32841	2.43269	2.17972	2.10403	0	-0.537747
GSM1020183	35.38	vital: Dead-non OC	1	2.25479	3.0593	2.54374	2.33849	2.4438	2.15887	2.08535	0	-0.540727
GSM1020193	54.41	vital: Alive	0	2.26572	3.32125	2.56537	2.30281	2.4334	2.17252	2.0939	0	-0.540779
GSM1020185	6.54	vital: Dead-oral ca	1	2.27151	3.38714	2.5776	2.2907	2.43054	2.17435	2.12159	0	-0.543472
GSM1020190	20.01	vital: Dead -unk cause	1	2.26478	3.31862	2.59713	2.29831	2.4293	2.21327	2.09679	0	-0.554411
GSM1020194	53.88	vital: Alive	0	2.2732	3.30283	2.59321	2.30527	2.42809	2.1759	2.10717	0	-0.554698
GSM1020168	61.08	vital: Alive	0	2.25388	3.16707	2.60908	2.29342	2.42614	2.15946	2.09166	0	-0.574315
GSM1020103	28.62	vital: Dead-oral ca	1	2.25244	3.31309	2.64343	2.30784	2.42303	2.1563	2.14244	0	-0.578686
GSM1020191	8.38	vital: Dead-oral ca	1	2.34898	3.33787	2.74029	2.57168	2.4852	2.23891	2.14313	0	-0.581648
