# Supplementary material for: Identification of the Nerve-Cancer Cross-Talk-Related Prognostic Gene Model in Head and Neck Squamous Cell Carcinoma
Source: Front Oncol. 2021 Nov 29;11:788671. doi: 10.3389/fonc.2021.788671 (PMC8666427; doi:10.3389/fonc.2021.788671)
Supplement: Supplementary file 4 [file Table_4.xlsx]

## Sheet: GSE41613_series_matrix
ID_REF	OS	!Sample_characteristics_ch1	status	NTRK1	L1CAM	GRIN3A	CHRNA5	CHRNA6	CHRNB4	CHRND	Risk(1-HIGH,0-LOW)	riskScore
GSM1020114	7.23	vital: Dead-oral ca	1	2.24109	7.64144	2.52315	2.71751	2.4405	2.1422	2.07162	1	-0.212483
GSM1020156	65.22	vital: Alive	0	2.229	3.00981	2.48414	4.2421	2.41107	2.13089	2.21691	1	-0.213704
GSM1020101	6.54	vital: Dead-oral ca	1	2.23638	3.42731	2.51523	4.11106	2.40939	2.14415	2.07864	1	-0.232826
GSM1020099	62.85	vital: Alive	0	2.22461	7.69857	2.48497	2.28729	2.41685	2.12782	2.1724	1	-0.250892
GSM1020162	35.12	vital: Dead-oral ca	1	2.20571	7.0883	2.47913	2.31283	2.36261	2.11481	2.04282	1	-0.286082
GSM1020128	41.17	vital: Dead-non OC	1	2.26897	7.66183	2.58971	2.40116	2.4266	2.17161	2.1341	1	-0.288417
GSM1020184	14.42	vital: Dead-non OC	1	2.23795	7.41086	2.5217	2.28913	2.41962	2.14951	2.07563	1	-0.289748
GSM1020139	14.75	vital: Dead-oral ca	1	2.2313	4.98948	2.51019	3.01142	2.4056	2.16266	2.07619	1	-0.309211
GSM1020130	3.52	vital: Dead-oral ca	1	2.21434	5.82367	2.48224	2.56803	2.39033	2.12593	2.19049	1	-0.311725
GSM1020153	67.55	vital: Alive	0	2.19208	5.3183	2.43639	2.66037	2.39407	2.1033	2.04135	1	-0.312827
GSM1020111	28.52	vital: Dead-non OC	1	2.23798	3.02908	2.56982	3.84828	2.4191	2.14308	2.07991	1	-0.324148
GSM1020110	10.05	vital: Dead-oral ca	1	2.27563	4.42089	2.59084	3.14034	2.46617	2.17832	2.67161	1	-0.329628
GSM1020107	46.88	vital: Dead-oral ca	1	2.23447	5.67285	2.5178	2.30449	2.41485	2.14756	2.49858	1	-0.36064
GSM1020119	80.16	vital: Alive	0	2.23395	4.64176	2.51836	2.63448	2.47676	2.14149	2.53703	1	-0.36806
GSM1020187	0.46	vital: Dead-non OC	1	2.24913	5.47081	2.53939	2.54746	2.43741	2.15669	2.08186	1	-0.369047
GSM1020135	26.81	vital: Dead-non OC	1	2.19585	4.78765	2.44839	2.2788	2.39368	2.10848	2.69366	1	-0.370855
GSM1020176	6.9	vital: Dead-oral ca	1	2.21381	5.82064	2.49582	2.27338	2.41291	2.11661	2.04552	1	-0.373496
GSM1020169	59.47	vital: Alive	0	2.20397	5.5018	2.46601	2.25217	2.3786	2.11905	2.05417	1	-0.378377
GSM1020149	70.08	vital: Alive	0	2.19674	5.18959	2.475	2.2513	2.37262	2.09682	2.46673	1	-0.379237
GSM1020164	61.54	vital: Alive	0	2.21541	4.60889	2.468	2.54814	2.35733	2.1141	2.06065	1	-0.384534
GSM1020151	67.94	vital: Alive	0	2.2362	5.66393	2.51539	2.28608	2.37408	2.15184	2.06804	1	-0.386121
GSM1020167	51.61	vital: Dead -unk cause	1	2.19481	4.06049	2.45692	2.70068	2.39353	2.10829	2.0821	1	-0.38615
GSM1020105	40.71	vital: Dead-oral ca	1	2.22153	5.25851	2.48865	2.2872	2.40167	2.13152	2.06851	1	-0.397183
GSM1020147	69.16	vital: Alive	0	2.23421	4.16403	2.51682	2.70275	2.42263	2.14421	2.12522	1	-0.406203
GSM1020126	35.45	vital: Dead -unk cause	1	2.2309	4.92628	2.52399	2.28788	2.418	2.15538	2.52144	1	-0.407018
GSM1020122	18.4	vital: Dead-non OC	1	2.22842	4.7371	2.50461	2.44318	2.41067	2.14151	2.06823	1	-0.410471
GSM1020157	2.4	vital: Dead-oral ca	1	2.24561	5.36268	2.5335	2.2951	2.43262	2.15078	2.07638	1	-0.411754
GSM1020165	19.12	vital: Dead-oral ca	1	2.20987	4.56392	2.47594	2.26661	2.40085	2.10698	2.04726	1	-0.436441
GSM1020143	64.99	vital: Dead -unk cause	1	2.21633	3.68796	2.47187	2.26672	2.40808	2.12565	2.67464	1	-0.447576
GSM1020134	29.14	vital: Dead-oral ca	1	2.23932	4.76206	2.53294	2.28289	2.47804	2.14541	2.073	1	-0.448789
GSM1020155	66.56	vital: Alive	0	2.20485	3.82249	2.44789	2.25517	2.39918	2.10564	2.32558	1	-0.450423
GSM1020148	70.08	vital: Alive	0	2.1918	4.27425	2.46024	2.23288	2.39727	2.09771	2.04218	1	-0.450868
GSM1020142	73.26	vital: Alive	0	2.2632	4.48789	2.56634	2.4444	2.43123	2.16493	2.11029	1	-0.452575
GSM1020161	63.38	vital: Alive	0	2.23303	3.58801	2.50611	2.59963	2.41762	2.1401	2.0734	1	-0.452603
GSM1020166	61.73	vital: Alive	0	2.22202	4.34216	2.50135	2.28813	2.40631	2.12661	2.08453	1	-0.455333
GSM1020129	76.75	vital: Dead -unk cause	1	2.22822	4.4141	2.50718	2.27281	2.40644	2.13567	2.06141	1	-0.457238
GSM1020125	5.85	vital: Dead-oral ca	1	2.25403	4.48118	2.54896	2.33853	2.44141	2.15991	2.09316	1	-0.461779
GSM1020123	21.78	vital: Dead-oral ca	1	2.26906	4.72461	2.57556	2.29767	2.4597	2.18556	2.09726	1	-0.465993
GSM1020136	75.07	vital: Alive	0	2.23048	3.49601	2.48961	2.47231	2.40796	2.1587	2.07555	1	-0.467251
GSM1020127	78.95	vital: Alive	0	2.26323	4.4488	2.55544	2.29805	2.4488	2.17668	2.11344	1	-0.470916
GSM1020172	59.96	vital: Alive	0	2.19836	3.54799	2.42434	2.21793	2.41706	2.09595	2.10452	1	-0.473174
GSM1020181	45.93	vital: Dead-non OC	1	2.24373	3.19835	2.52409	2.65481	2.42361	2.15133	2.07636	1	-0.474672
GSM1020170	61.01	vital: Alive	0	2.21072	4.03321	2.49591	2.25553	2.40863	2.13233	2.06276	1	-0.475856
GSM1020106	84.24	vital: Alive	0	2.2471	3.30661	2.54435	2.64618	2.4293	2.15538	2.08725	1	-0.479394
GSM1020145	12.29	vital: Dead-oral ca	1	2.21115	3.00641	2.46493	2.51439	2.38107	2.11661	2.05523	1	-0.479906
GSM1020173	9.86	vital: Dead-oral ca	1	2.19604	3.15507	2.44214	2.2336	2.39995	2.32713	2.04422	1	-0.487015
GSM1020109	14.16	vital: Dead-oral ca	1	2.22637	3.86459	2.50725	2.27555	2.41298	2.13673	2.07108	1	-0.487619
GSM1020104	85.03	vital: Alive	0	2.22335	3.15037	2.4698	2.41672	2.40171	2.13184	2.06816	0	-0.487752
GSM1020102	3.38	vital: Dead-non OC	1	2.2258	3.20533	2.52863	2.54613	2.41313	2.13527	2.1382	0	-0.490774
GSM1020195	52.6	vital: Alive	0	2.19313	3.2914	2.44512	2.26848	2.36881	2.10295	2.03842	0	-0.493058
GSM1020178	1.22	vital: Dead-non OC	1	2.18607	3.43104	2.46398	2.25427	2.44308	2.09969	2.03999	0	-0.498119
GSM1020154	66.6	vital: Alive	0	2.19927	3.29293	2.45506	2.25268	2.40719	2.10949	2.04701	0	-0.500124
GSM1020117	9.92	vital: Dead -unk cause	1	2.24679	3.77062	2.53607	2.29587	2.43366	2.15031	2.08125	0	-0.50349
GSM1020108	82.92	vital: Alive	0	2.21501	3.47506	2.48993	2.27192	2.38861	2.11666	2.05172	0	-0.503708
GSM1020158	10.68	vital: Dead-oral ca	1	2.20947	3.02946	2.46777	2.34716	2.40713	2.11883	2.057	0	-0.505904
GSM1020138	74.64	vital: Alive	0	2.22007	3.05264	2.48904	2.39966	2.51978	2.12999	2.0651	0	-0.507808
GSM1020175	59.24	vital: Alive	0	2.2404	3.19318	2.53238	2.46012	2.42769	2.14692	2.09282	0	-0.508657
GSM1020188	56.02	vital: Alive	0	2.26089	3.73087	2.54815	2.83517	8.07824	2.16874	2.09609	0	-0.509108
GSM1020115	66.63	vital: Dead-non OC	1	2.2596	3.90326	2.565	2.29438	2.42823	2.16865	2.08857	0	-0.509172
GSM1020171	60.65	vital: Alive	0	2.20901	3.29921	2.46417	2.2479	2.74122	2.10903	2.05616	0	-0.509679
GSM1020113	7.16	vital: Dead-oral ca	1	2.23571	3.38792	2.51043	2.30451	2.40947	2.14371	2.07833	0	-0.511046
GSM1020100	55.66	vital: Dead-oral ca	1	2.20804	3.03512	2.45296	2.25923	2.38537	2.10706	2.05488	0	-0.512268
GSM1020121	15.41	vital: Dead-oral ca	1	2.2588	3.35601	2.5369	2.28551	2.51268	2.15079	2.39954	0	-0.512446
GSM1020174	9.23	vital: Dead-oral ca	1	2.20992	3.02446	2.46661	2.28306	2.39492	2.12663	2.09069	0	-0.512776
GSM1020163	60.55	vital: Alive	0	2.18913	2.94031	2.44561	2.26674	2.39599	2.09988	2.03619	0	-0.514308
GSM1020150	68.14	vital: Alive	0	2.20418	3.2568	2.48294	2.28144	2.62823	2.11684	2.05382	0	-0.514342
GSM1020144	68.47	vital: Alive	0	3.90178	3.0194	2.47775	2.25523	2.39271	2.11893	2.58339	0	-0.515647
GSM1020141	72.28	vital: Alive	0	2.20978	3.14113	2.47477	2.25788	2.41481	2.11764	2.05271	0	-0.517331
GSM1020160	63.54	vital: Alive	0	2.20778	3.16718	2.46715	2.23882	2.7835	2.11763	2.10242	0	-0.517439
GSM1020137	43.24	vital: Dead-non OC	1	2.21678	3.11102	2.50355	2.27097	2.40018	2.1344	2.25293	0	-0.519016
GSM1020179	62.85	vital: Alive	0	2.227	2.97343	2.47225	2.27428	2.365	2.13714	2.06659	0	-0.520216
GSM1020192	54.57	vital: Alive	0	2.24712	3.3141	2.53739	2.29631	2.43566	2.15376	2.2464	0	-0.520564
GSM1020146	6.44	vital: Dead-oral ca	1	2.21137	3.18897	2.48739	2.25121	2.41491	2.12005	2.05645	0	-0.52171
GSM1020186	57.53	vital: Alive	0	2.25733	3.33352	2.54008	2.34587	2.4375	2.15816	2.09166	0	-0.521719
GSM1020133	76.85	vital: Alive	0	2.24819	3.48661	2.54587	2.30405	2.43116	2.15292	2.08595	0	-0.522943
GSM1020177	58.71	vital: Alive	0	2.2042	3.02645	2.47575	2.25208	2.41075	2.11879	2.07071	0	-0.524031
GSM1020112	81.51	vital: Alive	0	2.25571	3.29197	2.51997	2.2834	2.43196	2.14809	2.08239	0	-0.524642
GSM1020140	73.17	vital: Alive	0	2.23027	3.20293	2.50929	2.27787	2.41177	2.13987	2.0753	0	-0.52556
GSM1020118	15.31	vital: Dead-oral ca	1	2.25249	3.31484	2.55094	2.36707	2.42345	2.15102	2.08098	0	-0.525988
GSM1020131	24.87	vital: Dead-oral ca	1	2.30754	3.59468	2.59154	2.35886	2.4755	2.18415	2.16524	0	-0.526111
GSM1020159	65.45	vital: Alive	0	2.22591	3.14783	2.50402	2.2709	2.40464	2.13478	2.05948	0	-0.528216
GSM1020132	20.11	vital: Dead-oral ca	1	2.26388	3.3158	2.54299	2.29946	2.45326	2.17071	2.09907	0	-0.530263
GSM1020182	17.02	vital: Dead-non OC	1	2.25322	3.27878	2.53731	2.28886	2.42718	2.16185	2.096	0	-0.53147
GSM1020152	19.65	vital: Dead-non OC	1	2.23574	3.07303	2.51121	2.28383	2.41918	2.14742	2.07387	0	-0.53268
GSM1020116	78.29	vital: Dead -unk cause	1	2.22974	3.04764	2.50295	2.27144	2.41377	2.13564	2.07001	0	-0.532814
GSM1020120	80.79	vital: Alive	0	2.23673	3.2369	2.53075	2.28637	2.41919	2.14496	2.07821	0	-0.532919
GSM1020124	24.25	vital: Dead-oral ca	1	2.2636	3.45349	2.56755	2.31862	2.48233	2.16861	2.09311	0	-0.532964
GSM1020180	57.63	vital: Alive	0	2.24735	3.24291	2.54146	2.29318	2.41821	2.15306	2.07948	0	-0.536404
GSM1020189	55.1	vital: Alive	0	2.27087	3.52833	2.59234	2.32841	2.43269	2.17972	2.10403	0	-0.537747
GSM1020183	35.38	vital: Dead-non OC	1	2.25479	3.0593	2.54374	2.33849	2.4438	2.15887	2.08535	0	-0.540727
GSM1020193	54.41	vital: Alive	0	2.26572	3.32125	2.56537	2.30281	2.4334	2.17252	2.0939	0	-0.540779
GSM1020185	6.54	vital: Dead-oral ca	1	2.27151	3.38714	2.5776	2.2907	2.43054	2.17435	2.12159	0	-0.543472
GSM1020190	20.01	vital: Dead -unk cause	1	2.26478	3.31862	2.59713	2.29831	2.4293	2.21327	2.09679	0	-0.554411
GSM1020194	53.88	vital: Alive	0	2.2732	3.30283	2.59321	2.30527	2.42809	2.1759	2.10717	0	-0.554698
GSM1020168	61.08	vital: Alive	0	2.25388	3.16707	2.60908	2.29342	2.42614	2.15946	2.09166	0	-0.574315
GSM1020103	28.62	vital: Dead-oral ca	1	2.25244	3.31309	2.64343	2.30784	2.42303	2.1563	2.14244	0	-0.578686
GSM1020191	8.38	vital: Dead-oral ca	1	2.34898	3.33787	2.74029	2.57168	2.4852	2.23891	2.14313	0	-0.581648
