# Supplementary material for: Identification of the Nerve-Cancer Cross-Talk-Related Prognostic Gene Model in Head and Neck Squamous Cell Carcinoma
Source: Front Oncol. 2021 Nov 29;11:788671. doi: 10.3389/fonc.2021.788671 (PMC8666427; doi:10.3389/fonc.2021.788671)
Supplement: Supplementary file 5 [file Table_5.xlsx]

## Sheet: meta_sig_genes_metap
Name	CombinedTstat	CombinedPval
CARD18	54.746	1.59e-07
FMO9P	-33.885	0.0011338
SESN3	34.251	0.0011338
SNORA59B	-31.644	0.0016295
KIAA1522	-31.742	0.0016295
LIPK	32.113	0.0016295
CFHR2	29.72	0.0026062
LCE3E	28.941	0.0026062
ETNK2	-29.155	0.0026062
ZC3H12C	29.651	0.0026062
GALNT18	28.865	0.0026062
FEZ1	28.836	0.0026062
CCND2	29.445	0.0026062
NAV3	29.588	0.0026062
ESPN	-28.51	0.0028335
MLLT11	27.996	0.0029354
ABCG4	27.928	0.0029354
MACROD1	-28.263	0.0029354
RBMS2	28.083	0.0029354
BAMBI	27.707	0.0029612
UBTD1	27.694	0.0029612
TMEM52	-27.318	0.0032216
KAT5	-27.385	0.0032216
AMPD3	27.208	0.0032504
PTPRF	-26.642	0.0034532
POGK	-26.808	0.0034532
MECR	26.856	0.0034532
RIMS3	26.598	0.0034532
SPRR2G	26.656	0.0034532
S100A7	26.646	0.0034532
QSOX1	26.406	0.0035402
CCND1	-26.413	0.0035402
S100A1	26.322	0.0035684
MTA2	-26.206	0.0035684
SLCO1B1	26.196	0.0035684
GPR137B	26.078	0.0036317
PANX1	26.039	0.0036317
NKX2-3	-25.9	0.0037703
LCE1C	25.799	0.0038513
TYSND1	-25.693	0.0039433
FAAH	-25.291	0.0046262
LCE2D	25.193	0.0046262
HTRA1	25.218	0.0046262
B3GALT6	-25.06	0.0048005
FAM86C2P	-24.986	0.0048005
PPFIBP1	-24.967	0.0048005
LCE1B	24.716	0.0049734
TSPAN4	24.78	0.0049734
MCAM	24.71	0.0049734
KCNMB4	24.781	0.0049734
LCE2C	24.621	0.0050828
LCE2B	24.458	0.0053749
S100A12	24.24	0.0058325
DNAJC4	-24.194	0.0058467
MSMB	24.001	0.0062739
SCGB2A1	-23.894	0.0064743
MACF1	23.789	0.0065633
LCE3A	23.789	0.0065633
SCUBE2	23.676	0.0067965
E2F2	-23.556	0.0069309
FAM89A	23.526	0.0069309
PCBD1	-23.596	0.0069309
SYTL1	-23.456	0.0069322
SLC30A1	23.479	0.0069322
CLIC4	23.181	0.0070021
TYW3	-23.114	0.0070021
PBX1	-23.21	0.0070021
OLFML2B	23.061	0.0070021
COMTD1	-23.063	0.0070021
AFAP1L2	23.183	0.0070021
FAR1	-23.126	0.0070021
PLEKHA7	-23.225	0.0070021
PRPF19	-23.342	0.0070021
CNTN1	23.101	0.0070021
AKR1C2	-23.249	0.0070021
LAYN	23.208	0.0070021
NBL1	-22.969	0.0071253
SYT8	-22.967	0.0071253
PNLIPRP3	22.912	0.0072156
AKR1A1	-22.848	0.0073365
SERTAD4	-22.8	0.007408
TSSC4	-22.67	0.00777
MYRFL	22.623	0.0078438
FMO1	-22.471	0.0083109
FKBP4	-22.443	0.0083206
LCE2A	22.305	0.0086597
LINC00467	22.309	0.0086597
PEX5	-22.261	0.0087353
RTKN2	-22.161	0.0088083
GRASP	22.191	0.0088083
LPAR5	-22.122	0.0088083
MFAP5	22.144	0.0088083
TP53BP2	22.213	0.0088083
DHCR24	-22.081	0.0088625
IGSF9	-22.052	0.0088625
OR2T29	-22.04	0.0088625
SCNN1D	21.906	0.0089544
HCN3	-21.988	0.0089544
SLC26A9	21.96	0.0089544
SLC29A2	-21.913	0.0089544
VAMP4	21.915	0.0089544
PLEKHN1	-21.829	0.0091849
NRBF2	21.78	0.0093028
KCNMA1	21.75	0.0093408
PGD	-21.694	0.009374
CACNA1S	21.672	0.009374
MUCL1	21.678	0.009374
WDR66	21.66	0.009374
FBXO6	21.558	0.0095012
ALPL	21.512	0.0095012
PRSS23	21.58	0.0095012
CHST1	21.547	0.0095012
VWCE	21.6	0.0095012
VPS51	-21.514	0.0095012
PPOX	-21.428	0.0097327
LRRC20	21.422	0.0097327
SVIL	-21.31	0.01007
ANXA11	-21.314	0.01007
LRRN2	-21.194	0.010411
HERC4	21.182	0.010411
RRAS2	21.199	0.010411
RRNAD1	-21.135	0.010551
PHGDH	-21.065	0.010633
MAP3K6	-21.098	0.010633
DUSP23	-21.079	0.010633
AACS	-21.013	0.010713
SLC22A24	-21.014	0.010713
ATN1	-20.971	0.010837
TUB	-20.934	0.010937
AADACL4	20.838	0.011313
ARHGAP19	-20.826	0.011313
TGFBR3	-20.722	0.011345
LCE3D	20.771	0.011345
KIAA1217	-20.722	0.011345
SLC29A3	20.738	0.011345
CTNND1	-20.761	0.011345
NRIP3	20.724	0.011345
PSEN2	20.672	0.01136
CLEC1A	20.687	0.01136
ETNK1	20.671	0.01136
RIC3	-20.643	0.011428
DYRK2	-20.617	0.01148
RAVER2	-20.546	0.011496
CAMSAP2	20.538	0.011496
THEM5	20.545	0.011496
TRIM22	20.59	0.011496
PGLYRP4	20.555	0.011496
AGRN	20.523	0.011497
CYP4X1	-20.508	0.011498
GREM2	-20.472	0.011611
SLC15A3	20.446	0.01167
FCRLA	20.404	0.011817
SPSB1	-20.389	0.011821
TMEM109	-20.348	0.011966
DHRS3	-20.33	0.011987
SNORA55	20.303	0.012056
SNORA57	-20.201	0.012552
SPRR2B	20.146	0.012557
LIPN	20.115	0.012557
PPRC1	-20.104	0.012557
SEPHS1	-20.14	0.012557
SF1	-20.146	0.012557
METTL7B	-20.172	0.012557
GPX7	20.124	0.012557
FRMD4A	20.048	0.012572
AVPI1	20.052	0.012572
TMEM134	-20.066	0.012572
OLR1	20.075	0.012572
FAM90A1	-20.03	0.012604
RNF207	-20.014	0.012621
ANXA9	19.96	0.012773
SH2D5	19.959	0.012773
PPME1	-19.949	0.012773
SNORD55	-19.886	0.013069
NFIA	-19.863	0.01313
TPT1-AS1	19.837	0.01321
SPRR4	19.818	0.013233
HELB	19.808	0.013233
GOLPH3L	-19.751	0.013503
SOX13	-19.704	0.013621
HMGCS2	-19.681	0.013621
ENAH	19.692	0.013621
BNIP3	19.699	0.013621
COLCA1	-19.66	0.013621
MAP4K2	19.666	0.013621
DNA2	19.624	0.013692
ARHGEF19	-19.632	0.013692
KDF1	-19.56	0.014023
NTRK1	19.528	0.014075
ATAD3A	-19.529	0.014075
LIPM	19.466	0.014182
CRTAC1	-19.472	0.014182
MAP1LC3B2	19.468	0.014182
PUS1	-19.482	0.014182
BEST4	-19.374	0.014708
ROR1	-19.324	0.014967
KIF5B	19.241	0.015383
OR5A2	-19.242	0.015383
RPTN	19.217	0.015429
PAOX	-19.213	0.015429
IL24	19.16	0.015567
MYBPHL	19.166	0.015567
THY1	19.181	0.015567
ZNF488	-19.138	0.015585
PLEKHB1	19.136	0.015585
MCU	19.101	0.015758
MST1	-19.083	0.015784
SLC19A2	19.076	0.015784
PPIF	19.054	0.015868
INA	19.027	0.015906
OR52N5	-19.036	0.015906
ERRFI1	18.985	0.016138
SLC48A1	-18.958	0.016179
SPRR2D	18.965	0.016179
PI4K2A	18.929	0.016319
ARID3B	-18.914	0.016355
BOLA1	-18.89	0.016407
PLEKHG6	-18.886	0.016407
MMP1	18.86	0.016529
TMCO4	-18.83	0.01668
ACP6	-18.73	0.017294
FAM118B	18.734	0.017294
RHNO1	-18.714	0.017335
MEGF6	-18.655	0.017341
GRK5	18.66	0.017341
MRPS16	-18.698	0.017341
WNT9A	-18.669	0.017341
MRPL23	-18.679	0.017341
OR5AN1	-18.662	0.017341
BARX2	-18.642	0.017367
ISG15	18.617	0.017486
OSBPL9	18.582	0.017537
NAV1	18.593	0.017537
AMIGO1	-18.585	0.017537
SPRR1B	18.563	0.017611
OR52M1	-18.538	0.017739
STRADB	-18.471	0.018169
CASP1	18.466	0.018169
DEAF1	-18.455	0.018184
STAM	18.436	0.018193
TOR1AIP2	18.436	0.018193
WLS	-18.4	0.018414
KIF21B	18.384	0.018435
ESRRA	-18.379	0.018435
PRAMEF10	-18.333	0.018746
PDE4B	18.315	0.01882
ZNF438	-18.302	0.018856
CTBP2	-18.281	0.018951
ECHDC2	-18.258	0.019053
RORC	-18.252	0.019053
LRP1	-18.215	0.019064
DIO1	-18.215	0.019064
EDARADD	-18.22	0.019064
MMP12	18.216	0.019064
PHF13	-18.2	0.019116
WNT4	-18.169	0.019139
IFI6	18.163	0.019139
PDCD4	-18.163	0.019139
GLUD1	-18.163	0.019139
LRRC56	-18.145	0.019224
LHX8	18.12	0.019364
PACSIN3	-18.083	0.019586
PCBP2	-18.078	0.019586
ZNF248	-18.066	0.019615
OAS2	18.057	0.019623
NUCKS1	-18.045	0.019652
BROX	17.957	0.020299
LRRC38	-17.958	0.020299
UBASH3B	17.938	0.020397
RAB29	17.883	0.020823
LCE1A	17.871	0.020865
SLC41A1	17.856	0.020931
ZNF485	-17.846	0.020939
FADS1	17.826	0.021027
WDR74	-17.821	0.021027
IPP	-17.808	0.021069
CENPF	-17.732	0.021613
MKX	17.728	0.021613
PELI3	-17.73	0.021613
PALD1	17.659	0.021964
HOGA1	-17.656	0.021964
PDGFD	-17.678	0.021964
PRAMEF25	-17.661	0.021964
UBTFL1	-17.652	0.021964
TMEM86A	17.614	0.022187
MS4A4A	17.615	0.022187
KPRP	17.555	0.022234
FAM25C	17.578	0.022234
FOLR3	17.548	0.022234
NNMT	17.565	0.022234
SOX6	-17.568	0.022234
MR1	17.555	0.022234
SPRR2E	17.563	0.022234
GBA	17.559	0.022234
PRTFDC1	17.507	0.022568
FAM167B	17.495	0.022595
LHPP	-17.489	0.022595
SAC3D1	-17.47	0.022721
EPHA8	17.453	0.022803
SAA1	17.442	0.022803
PIK3C2G	-17.439	0.022803
ARHGEF11	17.43	0.022822
GSTM4	-17.408	0.022952
PPP1R14B	-17.403	0.022952
HSPA12A	17.366	0.023068
DAGLA	-17.362	0.023068
ZDHHC24	-17.366	0.023068
KLRG1	17.371	0.023068
ARHGEF16	-17.31	0.023143
TTF2	-17.28	0.023143
CTSK	17.273	0.023143
OR51Q1	17.33	0.023143
FAM86C1	-17.333	0.023143
DGAT2	17.331	0.023143
CAPN5	-17.267	0.023143
BLID	-17.264	0.023143
ZNF26	-17.283	0.023143
CDC42	17.272	0.023143
PLXNA2	-17.3	0.023143
CD5	17.263	0.023143
OR7E37P	-17.3	0.023143
ZNF362	-17.238	0.023186
NUDT5	17.24	0.023186
FDX1	-17.249	0.023186
IRF7	17.224	0.02319
TMEM236	17.224	0.02319
NRAS	17.206	0.023299
TMEM117	17.124	0.024104
CLMP	17.115	0.024124
PRDX5	-17.101	0.024139
TCN1	17.1	0.024139
RGL1	17.072	0.024368
ID3	17.054	0.024382
THNSL1	-17.05	0.024382
EXOC6	17.05	0.024382
ZNF239	-17.029	0.024382
PIDD1	-17.024	0.024382
TROAP	-17.035	0.024382
RASSF4	17.032	0.024382
KCNJ1	-16.965	0.024967
RBM14	-16.945	0.025042
EIF5AL1	-16.949	0.025042
HIGD1AP1	16.932	0.025109
RNF11	16.91	0.02529
SSX2IP	-16.887	0.025405
OR10K1	-16.892	0.025405
ZCCHC17	16.852	0.025504
FLG2	16.867	0.025504
OR4F29	-16.858	0.025504
S100A7A	16.859	0.025504
OR6K6	-16.828	0.025642
ASCC1	16.832	0.025642
FRAT2	-16.815	0.025645
LRP5	-16.816	0.025645
HRAS	-16.808	0.025652
UBR4	16.798	0.02569
CABP2	16.766	0.02592
PHC1	-16.767	0.02592
LRRC8D	16.748	0.025973
DLG2	-16.742	0.025973
PIANP	-16.747	0.025973
URB2	-16.717	0.026155
INTS5	-16.714	0.026155
RBMXL2	-16.701	0.02624
HSPG2	16.693	0.026255
L1TD1	16.675	0.026322
IL12RB2	16.681	0.026322
PDZK1IP1	16.653	0.02652
MS4A2	16.642	0.026572
REEP3	16.608	0.026907
OR2T11	16.573	0.027261
ADAMTSL4	16.564	0.027288
HPS1	16.558	0.027297
PGBD5	16.527	0.027354
GOLGA7B	16.517	0.027354
CH25H	-16.526	0.027354
SLC35C1	-16.537	0.027354
SIK2	-16.522	0.027354
RPL18A	-16.518	0.027354
AIFM2	-16.504	0.027363
NAT10	-16.493	0.027363
PICALM	16.498	0.027363
DDB1	-16.496	0.027363
ZNF124	-16.478	0.027473
RAB13	-16.472	0.027479
RXRG	16.447	0.027495
KRTAP5-AS1	-16.441	0.027495
INCENP	-16.436	0.027495
LRRC32	16.458	0.027495
OR51G1	-16.447	0.027495
OR10Q1	-16.455	0.027495
JMJD4	-16.413	0.027704
COL16A1	16.392	0.02789
TARDBP	-16.372	0.028062
TSPAN11	16.367	0.028062
SLC16A9	16.361	0.028068
FBXO2	16.331	0.028202
SCGB1A1	-16.328	0.028202
ZBTB8A	-16.332	0.028202
OR52A5	-16.337	0.028202
ATP1A1	-16.301	0.028358
TCEA3	-16.299	0.028358
NUCB2	-16.301	0.028358
HNRNPU	-16.285	0.028453
LOC149373	16.275	0.028516
FBXW4	-16.255	0.028698
RIN1	-16.247	0.028729
RASSF7	-16.232	0.028849
ANO6	16.222	0.028907
TSKU	-16.211	0.028908
NDUFC2	-16.213	0.028908
RAD54L	-16.204	0.028919
GBP6	-16.2	0.028919
WNT5B	-16.184	0.029053
EML3	-16.16	0.029231
FBRSL1	-16.159	0.029231
B3GALNT2	-16.153	0.029235
DDX25	-16.144	0.029288
WNT3A	-16.136	0.029318
IFI44	16.107	0.029639
MFN2	-16.086	0.0298
KMO	16.082	0.0298
REN	-16.078	0.0298
TMPRSS4	-16.057	0.029872
CEND1	-16.061	0.029872
ART5	-16.058	0.029872
IL2RA	16.036	0.030078
TMEM53	-16.024	0.030099
CD248	16.027	0.030099
ZSWIM8	-16.005	0.030287
PIGM	-15.936	0.031162
ARID4B	-15.912	0.031268
EPHB2	15.917	0.031268
ZMYND11	-15.918	0.031268
CAPN1	-15.9	0.031367
NME7	15.885	0.031508
HTR3A	15.851	0.03156
NINJ2	15.861	0.03156
SGIP1	15.857	0.03156
ENO1	-15.85	0.03156
SERBP1	-15.862	0.03156
NDUFV1	-15.868	0.03156
LCE1D	15.818	0.031874
SELE	15.813	0.031874
CSDE1	-15.815	0.031874
PRRX1	15.792	0.03195
TMEM106C	-15.795	0.03195
CLEC7A	15.795	0.03195
ACRV1	15.771	0.031979
FLG	15.782	0.031979
CASP4	15.772	0.031979
DRAM1	15.77	0.031979
BTBD16	15.735	0.032029
CALML5	15.751	0.032029
ANKRD16	-15.727	0.032029
RAD9A	-15.74	0.032029
FABP5	15.745	0.032029
MPP7	-15.735	0.032029
SSRP1	-15.749	0.032029
TMEM223	-15.728	0.032029
DHCR7	15.716	0.032114
ARHGAP20	-15.709	0.032148
NBPF6	-15.697	0.032245
NOX4	15.685	0.032344
RCSD1	15.666	0.032559
FOXRED1	-15.661	0.032562
SPSB2	-15.654	0.032594
TMEM25	-15.645	0.032645
ALDH4A1	-15.603	0.032946
MYOM3	15.596	0.032946
TBC1D12	-15.607	0.032946
TNNT3	-15.615	0.032946
TMTC2	-15.597	0.032946
GBP5	15.599	0.032946
LCE3C	15.565	0.033257
AKR1C4	-15.566	0.033257
CD4	15.56	0.033257
NBPF10	-15.538	0.033469
TCERG1L	-15.537	0.033469
HENMT1	15.526	0.033552
SUPV3L1	-15.491	0.033944
RPL13AP5	-15.491	0.033944
PIK3AP1	15.479	0.033984
CARD16	15.479	0.033984
F5	15.469	0.034006
LIX1L	15.463	0.034006
EPS8L2	-15.465	0.034006
ATPAF1	-15.443	0.03419
MMP3	15.434	0.03419
FAM20B	-15.43	0.03419
MRPL17	-15.428	0.03419
TRPC6	15.428	0.03419
PATL1	-15.41	0.034304
HPS6	-15.407	0.034304
MICALCL	15.412	0.034304
AHDC1	-15.392	0.034452
DFFA	-15.355	0.034713
LAMC2	15.357	0.034713
OAT	-15.369	0.034713
SWAP70	15.353	0.034713
CD163	15.354	0.034713
UNC5B	-15.29	0.035062
IDE	15.298	0.035062
POLL	-15.322	0.035062
BUD13	-15.304	0.035062
RPS8	-15.295	0.035062
SF3A3	-15.29	0.035062
GPATCH2	15.315	0.035062
APLNR	15.319	0.035062
COX6A1	-15.294	0.035062
ODF2L	-15.279	0.035149
SYT15	-15.275	0.035149
DNAJB12	-15.269	0.035177
HNRNPUL2	-15.264	0.035186
APOA2	-15.259	0.035193
DRD5	-15.243	0.035384
ARID5B	15.231	0.035429
MICAL2	15.231	0.035429
EDN2	-15.221	0.035452
FUOM	15.225	0.035452
SORCS3	-15.208	0.03559
FANK1	15.192	0.035591
CTSC	15.195	0.035591
SLAMF7	15.196	0.035591
SFT2D2	15.19	0.035591
ENTPD1	15.185	0.035607
SPEN	-15.163	0.035893
NELL1	15.139	0.036203
EIF4G3	15.127	0.036309
HEYL	15.124	0.036309
SNORD15B	-15.115	0.03638
PSRC1	-15.099	0.036567
SEC61A2	15.069	0.036987
THEMIS2	15.062	0.037023
INTS3	-15.058	0.037023
PTGS2	15.035	0.037268
HOXC9	15.038	0.037268
AIM2	15.028	0.037314
TNFSF4	15.014	0.037406
WDFY4	15.017	0.037406
SNORA49	15.009	0.037412
ELF5	14.951	0.038041
ATP8B2	14.957	0.038041
NEK7	14.951	0.038041
TOMM20	-14.952	0.038041
GOT1	-14.961	0.038041
TNFRSF9	14.937	0.038209
PRDX1	-14.926	0.038325
CCDC91	14.919	0.038362
DYDC1	-14.901	0.038528
HCRTR1	-14.904	0.038528
DKK3	14.878	0.03886
ZSWIM5	-14.866	0.038918
ZNHIT2	-14.869	0.038918
ZWINT	-14.859	0.03897
ZNF687	-14.848	0.039011
SLC25A24	14.85	0.039011
SPATA21	-14.84	0.039082
OR10G9	-14.835	0.039102
FRRS1	14.825	0.039196
PROK1	-14.799	0.039439
MIR210	-14.806	0.039439
TNKS1BP1	-14.802	0.039439
PCED1B	14.785	0.039614
MIR215	-14.776	0.039637
FCGR2A	14.777	0.039637
ITFG2	-14.753	0.039899
KISS1	-14.753	0.039899
ALKBH8	-14.74	0.040059
CRB1	-14.733	0.040101
ERMAP	-14.723	0.040221
CXCR5	14.714	0.0403
HYI	-14.703	0.040304
GNG10	14.702	0.040304
GAPDH	-14.703	0.040304
DDAH1	-14.681	0.04036
ADAM30	-14.667	0.04036
HSD17B12	14.689	0.04036
MIR4697HG	14.664	0.04036
RPS27	-14.664	0.04036
CD46	-14.665	0.04036
GSTM3	-14.676	0.04036
PAMR1	-14.688	0.04036
TMEM132B	-14.68	0.04036
OR9Q2	-14.658	0.040364
FANCF	14.656	0.040364
PRAMEF8	-14.642	0.040532
CEP85	-14.607	0.041102
IFIT1	14.592	0.041291
OR51F2	-14.583	0.041391
EPHA10	-14.577	0.041436
OR51M1	-14.568	0.041527
MED19	-14.559	0.04161
DBT	-14.55	0.041711
CLCA2	14.542	0.041796
LCE1F	14.518	0.041806
USP21	-14.528	0.041806
TSPAN14	-14.525	0.041806
PRAMEF14	-14.529	0.041806
CNTN2	-14.518	0.041806
OR10A2	-14.531	0.041806
OLFML3	14.509	0.041908
GVINP1	14.484	0.042301
CATSPER1	14.435	0.043003
PTPN7	14.437	0.043003
ACBD5	14.438	0.043003
SESN2	14.431	0.043015
ADIPOR1	14.427	0.043015
DMAP1	-14.415	0.043178
GLRX3	14.407	0.043252
PIK3CD	14.37	0.043531
SPATA42	-14.372	0.043531
MIR205	-14.375	0.043531
PARS2	-14.381	0.043531
KRT18P59	-14.387	0.043531
ACVR1B	-14.373	0.043531
LUZP2	14.361	0.043554
USP2	14.365	0.043554
OR8I2	-14.341	0.043871
CYP4B1	-14.326	0.044091
PPIEL	-14.317	0.044201
OR9I1	-14.31	0.044272
DOCK1	-14.302	0.044344
ACAD8	14.297	0.04438
AKR1C3	-14.288	0.044486
IFI44L	14.283	0.04451
OR11L1	-14.277	0.044524
TAF6L	-14.275	0.044524
PPFIA4	-14.259	0.04476
NBPF9	-14.217	0.045523
TACC2	-14.168	0.046424
LDHA	14.149	0.04673
E2F8	-14.146	0.04673
STRIP1	14.135	0.046823
MIB2	-14.136	0.046823
SELENBP1	-14.121	0.047021
ASTN1	14.098	0.047407
APOA4	-14.096	0.047407
CNTN5	-14.083	0.047511
BSX	-14.085	0.047511
TRAF3IP3	14.075	0.0476
EP400	-14.067	0.047631
CDC42SE1	14.07	0.047631
VPS26B	-14.063	0.047638
NME2P1	-14.055	0.047736
HSD3BP4	-14.042	0.047923
CTBS	14.022	0.048212
BIRC3	14.022	0.048212
PTGER3	14.008	0.048369
RPS2P5	-14.007	0.048369
OR51D1	13.998	0.048477
P2RY2	-13.987	0.048497
ATG101	-13.99	0.048497
PARP11	13.99	0.048497
SNORD38B	-13.974	0.0487
LGALS8	13.963	0.048859
UNG	-13.957	0.048918
TMED5	13.953	0.048929
MINPP1	13.944	0.049033
USP47	-13.938	0.049088
SYT11	13.924	0.049263
ACADSB	-13.923	0.049263
KRTAP5-5	13.91	0.049483
ANKRD13A	13.906	0.049493
FAM189B	-13.882	0.049925
